# Supplementary material for: Early development of abstract language knowledge: evidence from perception–production transfer of birth-language memory
Source: R Soc Open Sci. 2017 Jan 18;4(1):160660. doi: 10.1098/rsos.160660 (PMC5319333; doi:10.1098/rsos.160660)
Supplement: Data file: Identification accuracy and ratings for Korean adoptees', Dutch controls', and Korean controls' productions. [file rsos160660supp2.xlsx]

## Sheet: Data file of identif. accuracy
listener	speaker	vowel	trial	id	wavfile	item	group	time	place	phonation	block	response	rt	correct
12	ad01	i	383	2466	ad01_khi1.wav	khi	ad	1	k	aspirated	9	na	10001	0
12	ad01	i	360	1916	ad01_ppi2.wav	ppi	ad	2	p	fortis	5	na	10000	0
25	ad01	u	241	1626	ad01_thi2.wav	thi	ad	2	t	aspirated	3	error	531	1
30	ad01	u	428	3511	ad01_ku2.wav	ku	ad	2	k	lenis	7	3	1672	0
29	ad01	u	288	3511	ad01_ku2.wav	ku	ad	2	k	lenis	7	3	199	0
27	ad01	u	32	3511	ad01_ku2.wav	ku	ad	2	k	lenis	7	3	293	0
26	ad01	u	5	3511	ad01_ku2.wav	ku	ad	2	k	lenis	7	3	245	0
24	ad01	u	268	3511	ad01_ku2.wav	ku	ad	2	k	lenis	7	3	911	0
23	ad01	u	174	3511	ad01_ku2.wav	ku	ad	2	k	lenis	7	3	420	0
22	ad01	u	62	3511	ad01_ku2.wav	ku	ad	2	k	lenis	7	3	439	0
21	ad01	u	198	3511	ad01_ku2.wav	ku	ad	2	k	lenis	7	3	46	0
20	ad01	i	308	2206	ad01_ki2.wav	ki	ad	2	k	lenis	7	3	226	0
19	ad01	i	292	2206	ad01_ki2.wav	ki	ad	2	k	lenis	7	3	749	0
17	ad01	i	21	2206	ad01_ki2.wav	ki	ad	2	k	lenis	7	3	273	0
16	ad01	i	87	2206	ad01_ki2.wav	ki	ad	2	k	lenis	7	3	375	0
15	ad01	i	307	2206	ad01_ki2.wav	ki	ad	2	k	lenis	7	3	133	0
13	ad01	i	296	2206	ad01_ki2.wav	ki	ad	2	k	lenis	7	3	873	0
12	ad01	i	29	2206	ad01_ki2.wav	ki	ad	2	k	lenis	7	3	251	0
11	ad01	i	154	2206	ad01_ki2.wav	ki	ad	2	k	lenis	7	3	323	0
10	ad01	a	260	931	ad01_ka2.wav	ka	ad	2	k	lenis	7	3	258	0
9	ad01	a	163	931	ad01_ka2.wav	ka	ad	2	k	lenis	7	3	354	0
8	ad01	a	131	931	ad01_ka2.wav	ka	ad	2	k	lenis	7	3	532	0
7	ad01	a	363	931	ad01_ka2.wav	ka	ad	2	k	lenis	7	3	531	0
5	ad01	a	435	931	ad01_ka2.wav	ka	ad	2	k	lenis	7	3	1936	0
4	ad01	a	418	931	ad01_ka2.wav	ka	ad	2	k	lenis	7	3	250	0
3	ad01	a	217	931	ad01_ka2.wav	ka	ad	2	k	lenis	7	3	219	0
2	ad01	a	418	931	ad01_ka2.wav	ka	ad	2	k	lenis	7	3	554	0
1	ad01	a	220	931	ad01_ka2.wav	ka	ad	2	k	lenis	7	3	140	0
30	ad01	u	158	3656	ad01_kku2.wav	kku	ad	2	k	fortis	8	3	587	0
28	ad01	u	195	3656	ad01_kku2.wav	kku	ad	2	k	fortis	8	3	286	0
26	ad01	u	319	3656	ad01_kku2.wav	kku	ad	2	k	fortis	8	3	696	0
20	ad01	i	287	2351	ad01_kki2.wav	kki	ad	2	k	fortis	8	3	1962	0
19	ad01	i	229	2351	ad01_kki2.wav	kki	ad	2	k	fortis	8	3	485	0
18	ad01	i	62	2351	ad01_kki2.wav	kki	ad	2	k	fortis	8	3	344	0
17	ad01	i	224	2351	ad01_kki2.wav	kki	ad	2	k	fortis	8	3	1320	0
16	ad01	i	346	2351	ad01_kki2.wav	kki	ad	2	k	fortis	8	3	479	0
15	ad01	i	374	2351	ad01_kki2.wav	kki	ad	2	k	fortis	8	3	112	0
14	ad01	i	181	2351	ad01_kki2.wav	kki	ad	2	k	fortis	8	3	102	0
13	ad01	i	341	2351	ad01_kki2.wav	kki	ad	2	k	fortis	8	3	469	0
12	ad01	i	236	2351	ad01_kki2.wav	kki	ad	2	k	fortis	8	3	1095	0
11	ad01	i	370	2351	ad01_kki2.wav	kki	ad	2	k	fortis	8	3	357	0
8	ad01	a	405	1076	ad01_kka2.wav	kka	ad	2	k	fortis	8	3	516	0
30	ad01	u	42	3801	ad01_khu2.wav	khu	ad	2	k	aspirated	9	3	778	1
29	ad01	u	404	3801	ad01_khu2.wav	khu	ad	2	k	aspirated	9	3	688	1
28	ad01	u	310	3801	ad01_khu2.wav	khu	ad	2	k	aspirated	9	3	650	1
27	ad01	u	111	3801	ad01_khu2.wav	khu	ad	2	k	aspirated	9	3	142	1
26	ad01	u	77	3801	ad01_khu2.wav	khu	ad	2	k	aspirated	9	3	188	1
25	ad01	u	380	3801	ad01_khu2.wav	khu	ad	2	k	aspirated	9	3	39	1
24	ad01	u	50	3801	ad01_khu2.wav	khu	ad	2	k	aspirated	9	3	104	1
22	ad01	u	138	3801	ad01_khu2.wav	khu	ad	2	k	aspirated	9	3	318	1
21	ad01	u	92	3801	ad01_khu2.wav	khu	ad	2	k	aspirated	9	3	83	1
20	ad01	i	356	2496	ad01_khi2.wav	khi	ad	2	k	aspirated	9	3	222	1
19	ad01	i	430	2496	ad01_khi2.wav	khi	ad	2	k	aspirated	9	3	287	1
18	ad01	i	215	2496	ad01_khi2.wav	khi	ad	2	k	aspirated	9	3	259	1
17	ad01	i	54	2496	ad01_khi2.wav	khi	ad	2	k	aspirated	9	3	422	1
16	ad01	i	124	2496	ad01_khi2.wav	khi	ad	2	k	aspirated	9	3	592	1
15	ad01	i	257	2496	ad01_khi2.wav	khi	ad	2	k	aspirated	9	3	50	1
14	ad01	i	282	2496	ad01_khi2.wav	khi	ad	2	k	aspirated	9	3	107	1
13	ad01	i	345	2496	ad01_khi2.wav	khi	ad	2	k	aspirated	9	3	223	1
11	ad01	i	405	2496	ad01_khi2.wav	khi	ad	2	k	aspirated	9	3	152	1
10	ad01	a	269	1221	ad01_kha2.wav	kha	ad	2	k	aspirated	9	3	249	1
9	ad01	a	146	1221	ad01_kha2.wav	kha	ad	2	k	aspirated	9	3	476	1
8	ad01	a	29	1221	ad01_kha2.wav	kha	ad	2	k	aspirated	9	3	907	1
7	ad01	a	385	1221	ad01_kha2.wav	kha	ad	2	k	aspirated	9	3	324	1
6	ad01	a	196	1221	ad01_kha2.wav	kha	ad	2	k	aspirated	9	3	351	1
5	ad01	a	365	1221	ad01_kha2.wav	kha	ad	2	k	aspirated	9	3	2712	1
4	ad01	a	195	1221	ad01_kha2.wav	kha	ad	2	k	aspirated	9	3	199	1
3	ad01	a	333	1221	ad01_kha2.wav	kha	ad	2	k	aspirated	9	3	143	1
2	ad01	a	373	1221	ad01_kha2.wav	kha	ad	2	k	aspirated	9	3	270	1
1	ad01	a	361	1221	ad01_kha2.wav	kha	ad	2	k	aspirated	9	3	300	1
30	ad01	u	155	3481	ad01_ku1.wav	ku	ad	1	k	lenis	7	3	1055	0
29	ad01	u	325	3481	ad01_ku1.wav	ku	ad	1	k	lenis	7	3	776	0
27	ad01	u	276	3481	ad01_ku1.wav	ku	ad	1	k	lenis	7	3	270	0
23	ad01	u	254	3481	ad01_ku1.wav	ku	ad	1	k	lenis	7	3	208	0
20	ad01	i	321	2176	ad01_ki1.wav	ki	ad	1	k	lenis	7	3	666	0
19	ad01	i	350	2176	ad01_ki1.wav	ki	ad	1	k	lenis	7	3	580	0
18	ad01	i	316	2176	ad01_ki1.wav	ki	ad	1	k	lenis	7	3	560	0
17	ad01	i	118	2176	ad01_ki1.wav	ki	ad	1	k	lenis	7	3	344	0
16	ad01	i	375	2176	ad01_ki1.wav	ki	ad	1	k	lenis	7	3	749	0
15	ad01	i	427	2176	ad01_ki1.wav	ki	ad	1	k	lenis	7	3	125	0
14	ad01	i	59	2176	ad01_ki1.wav	ki	ad	1	k	lenis	7	3	150	0
13	ad01	i	418	2176	ad01_ki1.wav	ki	ad	1	k	lenis	7	3	266	0
12	ad01	i	283	2176	ad01_ki1.wav	ki	ad	1	k	lenis	7	3	111	0
11	ad01	i	176	2176	ad01_ki1.wav	ki	ad	1	k	lenis	7	3	280	0
10	ad01	a	7	871	ad01_ka1.wav	ka	ad	1	k	lenis	7	3	82	0
9	ad01	a	425	871	ad01_ka1.wav	ka	ad	1	k	lenis	7	3	257	0
8	ad01	a	75	871	ad01_ka1.wav	ka	ad	1	k	lenis	7	3	192	0
7	ad01	a	180	871	ad01_ka1.wav	ka	ad	1	k	lenis	7	3	388	0
6	ad01	a	154	871	ad01_ka1.wav	ka	ad	1	k	lenis	7	3	150	0
5	ad01	a	223	871	ad01_ka1.wav	ka	ad	1	k	lenis	7	3	1323	0
2	ad01	a	392	871	ad01_ka1.wav	ka	ad	1	k	lenis	7	3	250	0
1	ad01	a	330	871	ad01_ka1.wav	ka	ad	1	k	lenis	7	3	436	0
20	ad01	i	262	2321	ad01_kki1.wav	kki	ad	1	k	fortis	8	3	223	0
19	ad01	i	75	2321	ad01_kki1.wav	kki	ad	1	k	fortis	8	3	652	0
18	ad01	i	91	2321	ad01_kki1.wav	kki	ad	1	k	fortis	8	3	249	0
17	ad01	i	32	2321	ad01_kki1.wav	kki	ad	1	k	fortis	8	3	489	0
16	ad01	i	370	2321	ad01_kki1.wav	kki	ad	1	k	fortis	8	3	1369	0
15	ad01	i	80	2321	ad01_kki1.wav	kki	ad	1	k	fortis	8	3	147	0
13	ad01	i	246	2321	ad01_kki1.wav	kki	ad	1	k	fortis	8	3	444	0
12	ad01	i	133	2321	ad01_kki1.wav	kki	ad	1	k	fortis	8	3	445	0
11	ad01	i	30	2321	ad01_kki1.wav	kki	ad	1	k	fortis	8	3	393	0
1	ad01	a	240	1016	ad01_kka1.wav	kka	ad	1	k	fortis	8	3	1762	0
30	ad01	u	231	3771	ad01_khu1.wav	khu	ad	1	k	aspirated	9	3	403	1
28	ad01	u	369	3771	ad01_khu1.wav	khu	ad	1	k	aspirated	9	3	309	1
27	ad01	u	187	3771	ad01_khu1.wav	khu	ad	1	k	aspirated	9	3	660	1
26	ad01	u	358	3771	ad01_khu1.wav	khu	ad	1	k	aspirated	9	3	446	1
25	ad01	u	178	3771	ad01_khu1.wav	khu	ad	1	k	aspirated	9	3	170	1
24	ad01	u	136	3771	ad01_khu1.wav	khu	ad	1	k	aspirated	9	3	617	1
23	ad01	u	345	3771	ad01_khu1.wav	khu	ad	1	k	aspirated	9	3	534	1
22	ad01	u	408	3771	ad01_khu1.wav	khu	ad	1	k	aspirated	9	3	222	1
21	ad01	u	86	3771	ad01_khu1.wav	khu	ad	1	k	aspirated	9	3	713	1
20	ad01	i	435	2466	ad01_khi1.wav	khi	ad	1	k	aspirated	9	3	138	1
19	ad01	i	22	2466	ad01_khi1.wav	khi	ad	1	k	aspirated	9	3	709	1
18	ad01	i	136	2466	ad01_khi1.wav	khi	ad	1	k	aspirated	9	3	403	1
17	ad01	i	128	2466	ad01_khi1.wav	khi	ad	1	k	aspirated	9	3	589	1
16	ad01	i	151	2466	ad01_khi1.wav	khi	ad	1	k	aspirated	9	3	803	1
14	ad01	i	281	2466	ad01_khi1.wav	khi	ad	1	k	aspirated	9	3	121	1
13	ad01	i	396	2466	ad01_khi1.wav	khi	ad	1	k	aspirated	9	3	279	1
11	ad01	i	212	2466	ad01_khi1.wav	khi	ad	1	k	aspirated	9	3	284	1
10	ad01	a	8	1161	ad01_kha1.wav	kha	ad	1	k	aspirated	9	3	340	1
9	ad01	a	288	1161	ad01_kha1.wav	kha	ad	1	k	aspirated	9	3	326	1
8	ad01	a	133	1161	ad01_kha1.wav	kha	ad	1	k	aspirated	9	3	516	1
7	ad01	a	293	1161	ad01_kha1.wav	kha	ad	1	k	aspirated	9	3	306	1
6	ad01	a	200	1161	ad01_kha1.wav	kha	ad	1	k	aspirated	9	3	284	1
5	ad01	a	98	1161	ad01_kha1.wav	kha	ad	1	k	aspirated	9	3	430	1
4	ad01	a	317	1161	ad01_kha1.wav	kha	ad	1	k	aspirated	9	3	637	1
3	ad01	a	253	1161	ad01_kha1.wav	kha	ad	1	k	aspirated	9	3	280	1
2	ad01	a	376	1161	ad01_kha1.wav	kha	ad	1	k	aspirated	9	3	266	1
1	ad01	a	124	1161	ad01_kha1.wav	kha	ad	1	k	aspirated	9	3	435	1
30	ad01	u	386	3076	ad01_pu2.wav	pu	ad	2	p	lenis	4	3	369	0
29	ad01	u	45	3076	ad01_pu2.wav	pu	ad	2	p	lenis	4	3	238	0
28	ad01	u	203	3076	ad01_pu2.wav	pu	ad	2	p	lenis	4	3	161	0
27	ad01	u	326	3076	ad01_pu2.wav	pu	ad	2	p	lenis	4	3	272	0
26	ad01	u	222	3076	ad01_pu2.wav	pu	ad	2	p	lenis	4	3	167	0
24	ad01	u	423	3076	ad01_pu2.wav	pu	ad	2	p	lenis	4	3	157	0
23	ad01	u	105	3076	ad01_pu2.wav	pu	ad	2	p	lenis	4	3	417	0
21	ad01	u	420	3076	ad01_pu2.wav	pu	ad	2	p	lenis	4	3	319	0
17	ad01	i	91	1771	ad01_pi2.wav	pi	ad	2	p	lenis	4	3	514	0
10	ad01	a	344	496	ad01_pa2.wav	pa	ad	2	p	lenis	4	3	406	0
9	ad01	a	20	496	ad01_pa2.wav	pa	ad	2	p	lenis	4	3	406	0
7	ad01	a	408	496	ad01_pa2.wav	pa	ad	2	p	lenis	4	3	320	0
5	ad01	a	95	496	ad01_pa2.wav	pa	ad	2	p	lenis	4	3	248	0
4	ad01	a	6	496	ad01_pa2.wav	pa	ad	2	p	lenis	4	3	70	0
3	ad01	a	84	496	ad01_pa2.wav	pa	ad	2	p	lenis	4	3	164	0
2	ad01	a	152	496	ad01_pa2.wav	pa	ad	2	p	lenis	4	3	221	0
1	ad01	a	380	496	ad01_pa2.wav	pa	ad	2	p	lenis	4	3	213	0
30	ad01	u	194	3221	ad01_ppu2.wav	ppu	ad	2	p	fortis	5	3	350	0
28	ad01	u	55	3221	ad01_ppu2.wav	ppu	ad	2	p	fortis	5	3	333	0
27	ad01	u	117	3221	ad01_ppu2.wav	ppu	ad	2	p	fortis	5	3	271	0
6	ad01	a	412	641	ad01_ppa2.wav	ppa	ad	2	p	fortis	5	3	177	0
30	ad01	u	99	3366	ad01_phu2.wav	phu	ad	2	p	aspirated	6	3	732	1
29	ad01	u	133	3366	ad01_phu2.wav	phu	ad	2	p	aspirated	6	3	289	1
28	ad01	u	80	3366	ad01_phu2.wav	phu	ad	2	p	aspirated	6	3	495	1
27	ad01	u	267	3366	ad01_phu2.wav	phu	ad	2	p	aspirated	6	3	262	1
26	ad01	u	357	3366	ad01_phu2.wav	phu	ad	2	p	aspirated	6	3	661	1
25	ad01	u	13	3366	ad01_phu2.wav	phu	ad	2	p	aspirated	6	3	97	1
24	ad01	u	357	3366	ad01_phu2.wav	phu	ad	2	p	aspirated	6	3	215	1
22	ad01	u	145	3366	ad01_phu2.wav	phu	ad	2	p	aspirated	6	3	320	1
21	ad01	u	366	3366	ad01_phu2.wav	phu	ad	2	p	aspirated	6	3	267	1
20	ad01	i	369	2061	ad01_phi2.wav	phi	ad	2	p	aspirated	6	3	2150	1
19	ad01	i	365	2061	ad01_phi2.wav	phi	ad	2	p	aspirated	6	3	263	1
18	ad01	i	162	2061	ad01_phi2.wav	phi	ad	2	p	aspirated	6	3	285	1
17	ad01	i	206	2061	ad01_phi2.wav	phi	ad	2	p	aspirated	6	3	467	1
16	ad01	i	18	2061	ad01_phi2.wav	phi	ad	2	p	aspirated	6	3	327	1
15	ad01	i	28	2061	ad01_phi2.wav	phi	ad	2	p	aspirated	6	3	232	1
14	ad01	i	284	2061	ad01_phi2.wav	phi	ad	2	p	aspirated	6	3	216	1
13	ad01	i	390	2061	ad01_phi2.wav	phi	ad	2	p	aspirated	6	3	328	1
12	ad01	i	159	2061	ad01_phi2.wav	phi	ad	2	p	aspirated	6	3	246	1
11	ad01	i	306	2061	ad01_phi2.wav	phi	ad	2	p	aspirated	6	3	468	1
10	ad01	a	360	786	ad01_pha2.wav	pha	ad	2	p	aspirated	6	3	49	1
9	ad01	a	52	786	ad01_pha2.wav	pha	ad	2	p	aspirated	6	3	205	1
8	ad01	a	61	786	ad01_pha2.wav	pha	ad	2	p	aspirated	6	3	207	1
7	ad01	a	368	786	ad01_pha2.wav	pha	ad	2	p	aspirated	6	3	462	1
6	ad01	a	263	786	ad01_pha2.wav	pha	ad	2	p	aspirated	6	3	427	1
5	ad01	a	291	786	ad01_pha2.wav	pha	ad	2	p	aspirated	6	3	242	1
3	ad01	a	378	786	ad01_pha2.wav	pha	ad	2	p	aspirated	6	3	203	1
2	ad01	a	95	786	ad01_pha2.wav	pha	ad	2	p	aspirated	6	3	259	1
1	ad01	a	89	786	ad01_pha2.wav	pha	ad	2	p	aspirated	6	3	184	1
30	ad01	u	31	3046	ad01_pu1.wav	pu	ad	1	p	lenis	4	3	819	0
29	ad01	u	276	3046	ad01_pu1.wav	pu	ad	1	p	lenis	4	3	332	0
28	ad01	u	309	3046	ad01_pu1.wav	pu	ad	1	p	lenis	4	3	1902	0
27	ad01	u	93	3046	ad01_pu1.wav	pu	ad	1	p	lenis	4	3	1650	0
26	ad01	u	140	3046	ad01_pu1.wav	pu	ad	1	p	lenis	4	3	1697	0
25	ad01	u	193	3046	ad01_pu1.wav	pu	ad	1	p	lenis	4	3	294	0
22	ad01	u	299	3046	ad01_pu1.wav	pu	ad	1	p	lenis	4	3	443	0
10	ad01	a	107	436	ad01_pa1.wav	pa	ad	1	p	lenis	4	3	107	0
7	ad01	a	295	436	ad01_pa1.wav	pa	ad	1	p	lenis	4	3	840	0
26	ad01	u	113	3191	ad01_ppu1.wav	ppu	ad	1	p	fortis	5	3	511	0
15	ad01	i	110	1886	ad01_ppi1.wav	ppi	ad	1	p	fortis	5	3	276	0
14	ad01	i	302	1886	ad01_ppi1.wav	ppi	ad	1	p	fortis	5	3	241	0
11	ad01	i	285	1886	ad01_ppi1.wav	ppi	ad	1	p	fortis	5	3	787	0
30	ad01	u	255	3336	ad01_phu1.wav	phu	ad	1	p	aspirated	6	3	1368	1
28	ad01	u	424	3336	ad01_phu1.wav	phu	ad	1	p	aspirated	6	3	732	1
27	ad01	u	107	3336	ad01_phu1.wav	phu	ad	1	p	aspirated	6	3	421	1
25	ad01	u	63	3336	ad01_phu1.wav	phu	ad	1	p	aspirated	6	3	459	1
24	ad01	u	277	3336	ad01_phu1.wav	phu	ad	1	p	aspirated	6	3	324	1
21	ad01	u	163	3336	ad01_phu1.wav	phu	ad	1	p	aspirated	6	3	156	1
16	ad01	i	360	2031	ad01_phi1.wav	phi	ad	1	p	aspirated	6	3	2101	1
10	ad01	a	151	726	ad01_pha1.wav	pha	ad	1	p	aspirated	6	3	236	1
9	ad01	a	378	726	ad01_pha1.wav	pha	ad	1	p	aspirated	6	3	769	1
8	ad01	a	202	726	ad01_pha1.wav	pha	ad	1	p	aspirated	6	3	221	1
7	ad01	a	5	726	ad01_pha1.wav	pha	ad	1	p	aspirated	6	3	500	1
6	ad01	a	99	726	ad01_pha1.wav	pha	ad	1	p	aspirated	6	3	818	1
4	ad01	a	288	726	ad01_pha1.wav	pha	ad	1	p	aspirated	6	3	138	1
3	ad01	a	34	726	ad01_pha1.wav	pha	ad	1	p	aspirated	6	3	359	1
30	ad01	u	203	2931	ad01_thu2.wav	thu	ad	2	t	aspirated	3	3	726	1
29	ad01	u	199	2931	ad01_thu2.wav	thu	ad	2	t	aspirated	3	3	387	1
28	ad01	u	211	2931	ad01_thu2.wav	thu	ad	2	t	aspirated	3	3	625	1
27	ad01	u	394	2931	ad01_thu2.wav	thu	ad	2	t	aspirated	3	3	334	1
26	ad01	u	45	2931	ad01_thu2.wav	thu	ad	2	t	aspirated	3	3	198	1
25	ad01	u	103	2931	ad01_thu2.wav	thu	ad	2	t	aspirated	3	3	195	1
24	ad01	u	46	2931	ad01_thu2.wav	thu	ad	2	t	aspirated	3	3	378	1
23	ad01	u	209	2931	ad01_thu2.wav	thu	ad	2	t	aspirated	3	3	200	1
22	ad01	u	134	2931	ad01_thu2.wav	thu	ad	2	t	aspirated	3	3	283	1
21	ad01	u	65	2931	ad01_thu2.wav	thu	ad	2	t	aspirated	3	3	189	1
20	ad01	i	241	1626	ad01_thi2.wav	thi	ad	2	t	aspirated	3	3	531	1
19	ad01	i	270	1626	ad01_thi2.wav	thi	ad	2	t	aspirated	3	3	1491	1
18	ad01	i	58	1626	ad01_thi2.wav	thi	ad	2	t	aspirated	3	3	322	1
17	ad01	i	273	1626	ad01_thi2.wav	thi	ad	2	t	aspirated	3	3	400	1
16	ad01	i	357	1626	ad01_thi2.wav	thi	ad	2	t	aspirated	3	3	165	1
15	ad01	i	252	1626	ad01_thi2.wav	thi	ad	2	t	aspirated	3	3	140	1
14	ad01	i	192	1626	ad01_thi2.wav	thi	ad	2	t	aspirated	3	3	262	1
13	ad01	i	162	1626	ad01_thi2.wav	thi	ad	2	t	aspirated	3	3	273	1
12	ad01	i	389	1626	ad01_thi2.wav	thi	ad	2	t	aspirated	3	3	122	1
11	ad01	i	358	1626	ad01_thi2.wav	thi	ad	2	t	aspirated	3	3	296	1
10	ad01	a	214	351	ad01_tha2.wav	tha	ad	2	t	aspirated	3	3	740	1
5	ad01	a	263	351	ad01_tha2.wav	tha	ad	2	t	aspirated	3	3	1159	1
4	ad01	a	291	351	ad01_tha2.wav	tha	ad	2	t	aspirated	3	3	676	1
1	ad01	a	423	351	ad01_tha2.wav	tha	ad	2	t	aspirated	3	3	782	1
29	ad01	u	121	2611	ad01_tu1.wav	tu	ad	1	t	lenis	1	3	2239	0
18	ad01	i	49	1451	ad01_tti1.wav	tti	ad	1	t	fortis	2	3	531	0
28	ad01	u	11	3511	ad01_ku2.wav	ku	ad	2	k	lenis	7	2	248	0
21	ad01	u	330	3656	ad01_kku2.wav	kku	ad	2	k	fortis	8	2	286	1
10	ad01	a	264	1076	ad01_kka2.wav	kka	ad	2	k	fortis	8	2	123	1
9	ad01	a	342	1076	ad01_kka2.wav	kka	ad	2	k	fortis	8	2	446	1
7	ad01	a	290	1076	ad01_kka2.wav	kka	ad	2	k	fortis	8	2	400	1
6	ad01	a	10	1076	ad01_kka2.wav	kka	ad	2	k	fortis	8	2	716	1
5	ad01	a	282	1076	ad01_kka2.wav	kka	ad	2	k	fortis	8	2	274	1
4	ad01	a	3	1076	ad01_kka2.wav	kka	ad	2	k	fortis	8	2	220	1
3	ad01	a	432	1076	ad01_kka2.wav	kka	ad	2	k	fortis	8	2	250	1
2	ad01	a	364	1076	ad01_kka2.wav	kka	ad	2	k	fortis	8	2	340	1
1	ad01	a	38	1076	ad01_kka2.wav	kka	ad	2	k	fortis	8	2	369	1
12	ad01	i	313	2496	ad01_khi2.wav	khi	ad	2	k	aspirated	9	2	5642	0
28	ad01	u	181	3481	ad01_ku1.wav	ku	ad	1	k	lenis	7	2	357	0
25	ad01	u	140	3481	ad01_ku1.wav	ku	ad	1	k	lenis	7	2	597	0
27	ad01	u	321	3626	ad01_kku1.wav	kku	ad	1	k	fortis	8	2	668	1
26	ad01	u	328	3626	ad01_kku1.wav	kku	ad	1	k	fortis	8	2	850	1
21	ad01	u	9	3626	ad01_kku1.wav	kku	ad	1	k	fortis	8	2	541	1
10	ad01	a	191	1016	ad01_kka1.wav	kka	ad	1	k	fortis	8	2	421	1
9	ad01	a	228	1016	ad01_kka1.wav	kka	ad	1	k	fortis	8	2	912	1
8	ad01	a	41	1016	ad01_kka1.wav	kka	ad	1	k	fortis	8	2	234	1
7	ad01	a	311	1016	ad01_kka1.wav	kka	ad	1	k	fortis	8	2	216	1
6	ad01	a	291	1016	ad01_kka1.wav	kka	ad	1	k	fortis	8	2	81	1
5	ad01	a	92	1016	ad01_kka1.wav	kka	ad	1	k	fortis	8	2	526	1
4	ad01	a	147	1016	ad01_kka1.wav	kka	ad	1	k	fortis	8	2	82	1
3	ad01	a	104	1016	ad01_kka1.wav	kka	ad	1	k	fortis	8	2	268	1
2	ad01	a	103	1016	ad01_kka1.wav	kka	ad	1	k	fortis	8	2	1365	1
15	ad01	i	188	2466	ad01_khi1.wav	khi	ad	1	k	aspirated	9	2	281	0
14	ad01	i	388	1771	ad01_pi2.wav	pi	ad	2	p	lenis	4	2	220	0
12	ad01	i	62	1771	ad01_pi2.wav	pi	ad	2	p	lenis	4	2	431	0
11	ad01	i	384	1771	ad01_pi2.wav	pi	ad	2	p	lenis	4	2	1806	0
20	ad01	i	422	1916	ad01_ppi2.wav	ppi	ad	2	p	fortis	5	2	5300	1
19	ad01	i	376	1916	ad01_ppi2.wav	ppi	ad	2	p	fortis	5	2	290	1
18	ad01	i	320	1916	ad01_ppi2.wav	ppi	ad	2	p	fortis	5	2	269	1
17	ad01	i	194	1916	ad01_ppi2.wav	ppi	ad	2	p	fortis	5	2	335	1
15	ad01	i	219	1916	ad01_ppi2.wav	ppi	ad	2	p	fortis	5	2	356	1
14	ad01	i	323	1916	ad01_ppi2.wav	ppi	ad	2	p	fortis	5	2	288	1
13	ad01	i	432	1916	ad01_ppi2.wav	ppi	ad	2	p	fortis	5	2	2027	1
11	ad01	i	374	1916	ad01_ppi2.wav	ppi	ad	2	p	fortis	5	2	391	1
10	ad01	a	197	641	ad01_ppa2.wav	ppa	ad	2	p	fortis	5	2	306	1
9	ad01	a	416	641	ad01_ppa2.wav	ppa	ad	2	p	fortis	5	2	584	1
8	ad01	a	397	641	ad01_ppa2.wav	ppa	ad	2	p	fortis	5	2	290	1
7	ad01	a	228	641	ad01_ppa2.wav	ppa	ad	2	p	fortis	5	2	303	1
5	ad01	a	244	641	ad01_ppa2.wav	ppa	ad	2	p	fortis	5	2	224	1
4	ad01	a	338	641	ad01_ppa2.wav	ppa	ad	2	p	fortis	5	2	366	1
3	ad01	a	323	641	ad01_ppa2.wav	ppa	ad	2	p	fortis	5	2	400	1
2	ad01	a	141	641	ad01_ppa2.wav	ppa	ad	2	p	fortis	5	2	830	1
1	ad01	a	15	641	ad01_ppa2.wav	ppa	ad	2	p	fortis	5	2	233	1
4	ad01	a	121	786	ad01_pha2.wav	pha	ad	2	p	aspirated	6	2	315	0
15	ad01	i	223	1741	ad01_pi1.wav	pi	ad	1	p	lenis	4	2	895	0
11	ad01	i	315	1741	ad01_pi1.wav	pi	ad	1	p	lenis	4	2	347	0
9	ad01	a	367	436	ad01_pa1.wav	pa	ad	1	p	lenis	4	2	866	0
8	ad01	a	385	436	ad01_pa1.wav	pa	ad	1	p	lenis	4	2	211	0
6	ad01	a	357	436	ad01_pa1.wav	pa	ad	1	p	lenis	4	2	393	0
5	ad01	a	195	436	ad01_pa1.wav	pa	ad	1	p	lenis	4	2	623	0
4	ad01	a	145	436	ad01_pa1.wav	pa	ad	1	p	lenis	4	2	294	0
3	ad01	a	111	436	ad01_pa1.wav	pa	ad	1	p	lenis	4	2	771	0
2	ad01	a	212	436	ad01_pa1.wav	pa	ad	1	p	lenis	4	2	320	0
1	ad01	a	101	436	ad01_pa1.wav	pa	ad	1	p	lenis	4	2	1195	0
27	ad01	u	337	3191	ad01_ppu1.wav	ppu	ad	1	p	fortis	5	2	328	1
23	ad01	u	83	3191	ad01_ppu1.wav	ppu	ad	1	p	fortis	5	2	274	1
22	ad01	u	302	3191	ad01_ppu1.wav	ppu	ad	1	p	fortis	5	2	503	1
18	ad01	i	354	1886	ad01_ppi1.wav	ppi	ad	1	p	fortis	5	2	177	1
10	ad01	a	307	581	ad01_ppa1.wav	ppa	ad	1	p	fortis	5	2	829	1
9	ad01	a	385	581	ad01_ppa1.wav	ppa	ad	1	p	fortis	5	2	760	1
8	ad01	a	144	581	ad01_ppa1.wav	ppa	ad	1	p	fortis	5	2	313	1
7	ad01	a	142	581	ad01_ppa1.wav	ppa	ad	1	p	fortis	5	2	244	1
6	ad01	a	37	581	ad01_ppa1.wav	ppa	ad	1	p	fortis	5	2	420	1
5	ad01	a	422	581	ad01_ppa1.wav	ppa	ad	1	p	fortis	5	2	318	1
4	ad01	a	373	581	ad01_ppa1.wav	ppa	ad	1	p	fortis	5	2	110	1
3	ad01	a	249	581	ad01_ppa1.wav	ppa	ad	1	p	fortis	5	2	236	1
2	ad01	a	104	581	ad01_ppa1.wav	ppa	ad	1	p	fortis	5	2	847	1
1	ad01	a	14	581	ad01_ppa1.wav	ppa	ad	1	p	fortis	5	2	390	1
29	ad01	u	2	3336	ad01_phu1.wav	phu	ad	1	p	aspirated	6	2	749	0
23	ad01	u	72	3336	ad01_phu1.wav	phu	ad	1	p	aspirated	6	2	895	0
20	ad01	i	173	2031	ad01_phi1.wav	phi	ad	1	p	aspirated	6	2	1170	0
19	ad01	i	31	2031	ad01_phi1.wav	phi	ad	1	p	aspirated	6	2	417	0
18	ad01	i	140	2031	ad01_phi1.wav	phi	ad	1	p	aspirated	6	2	237	0
17	ad01	i	20	2031	ad01_phi1.wav	phi	ad	1	p	aspirated	6	2	489	0
15	ad01	i	137	2031	ad01_phi1.wav	phi	ad	1	p	aspirated	6	2	224	0
14	ad01	i	358	2031	ad01_phi1.wav	phi	ad	1	p	aspirated	6	2	273	0
12	ad01	i	84	2031	ad01_phi1.wav	phi	ad	1	p	aspirated	6	2	334	0
11	ad01	i	282	2031	ad01_phi1.wav	phi	ad	1	p	aspirated	6	2	269	0
5	ad01	a	117	726	ad01_pha1.wav	pha	ad	1	p	aspirated	6	2	473	0
20	ad01	i	392	1336	ad01_ti2.wav	ti	ad	2	t	lenis	1	2	976	0
19	ad01	i	1	1336	ad01_ti2.wav	ti	ad	2	t	lenis	1	2	877	0
17	ad01	i	302	1336	ad01_ti2.wav	ti	ad	2	t	lenis	1	2	638	0
16	ad01	i	79	1336	ad01_ti2.wav	ti	ad	2	t	lenis	1	2	1092	0
15	ad01	i	201	1336	ad01_ti2.wav	ti	ad	2	t	lenis	1	2	214	0
14	ad01	i	52	1336	ad01_ti2.wav	ti	ad	2	t	lenis	1	2	198	0
13	ad01	i	110	1336	ad01_ti2.wav	ti	ad	2	t	lenis	1	2	249	0
11	ad01	i	124	1336	ad01_ti2.wav	ti	ad	2	t	lenis	1	2	386	0
10	ad01	a	129	61	ad01_ta2.wav	ta	ad	2	t	lenis	1	2	435	0
8	ad01	a	114	61	ad01_ta2.wav	ta	ad	2	t	lenis	1	2	301	0
7	ad01	a	309	61	ad01_ta2.wav	ta	ad	2	t	lenis	1	2	311	0
6	ad01	a	303	61	ad01_ta2.wav	ta	ad	2	t	lenis	1	2	293	0
4	ad01	a	240	61	ad01_ta2.wav	ta	ad	2	t	lenis	1	2	640	0
3	ad01	a	108	61	ad01_ta2.wav	ta	ad	2	t	lenis	1	2	318	0
2	ad01	a	329	61	ad01_ta2.wav	ta	ad	2	t	lenis	1	2	247	0
1	ad01	a	287	61	ad01_ta2.wav	ta	ad	2	t	lenis	1	2	534	0
30	ad01	u	89	2786	ad01_ttu2.wav	ttu	ad	2	t	fortis	2	2	851	1
29	ad01	u	41	2786	ad01_ttu2.wav	ttu	ad	2	t	fortis	2	2	1100	1
28	ad01	u	90	2786	ad01_ttu2.wav	ttu	ad	2	t	fortis	2	2	1077	1
27	ad01	u	10	2786	ad01_ttu2.wav	ttu	ad	2	t	fortis	2	2	552	1
25	ad01	u	210	2786	ad01_ttu2.wav	ttu	ad	2	t	fortis	2	2	264	1
24	ad01	u	154	2786	ad01_ttu2.wav	ttu	ad	2	t	fortis	2	2	457	1
22	ad01	u	294	2786	ad01_ttu2.wav	ttu	ad	2	t	fortis	2	2	1687	1
21	ad01	u	17	2786	ad01_ttu2.wav	ttu	ad	2	t	fortis	2	2	924	1
20	ad01	i	9	1481	ad01_tti2.wav	tti	ad	2	t	fortis	2	2	451	1
19	ad01	i	323	1481	ad01_tti2.wav	tti	ad	2	t	fortis	2	2	730	1
18	ad01	i	7	1481	ad01_tti2.wav	tti	ad	2	t	fortis	2	2	592	1
17	ad01	i	402	1481	ad01_tti2.wav	tti	ad	2	t	fortis	2	2	233	1
16	ad01	i	259	1481	ad01_tti2.wav	tti	ad	2	t	fortis	2	2	571	1
15	ad01	i	275	1481	ad01_tti2.wav	tti	ad	2	t	fortis	2	2	316	1
14	ad01	i	297	1481	ad01_tti2.wav	tti	ad	2	t	fortis	2	2	256	1
13	ad01	i	354	1481	ad01_tti2.wav	tti	ad	2	t	fortis	2	2	336	1
12	ad01	i	313	1481	ad01_tti2.wav	tti	ad	2	t	fortis	2	2	219	1
11	ad01	i	389	1481	ad01_tti2.wav	tti	ad	2	t	fortis	2	2	160	1
10	ad01	a	411	206	ad01_tta2.wav	tta	ad	2	t	fortis	2	2	193	1
9	ad01	a	50	206	ad01_tta2.wav	tta	ad	2	t	fortis	2	2	482	1
8	ad01	a	15	206	ad01_tta2.wav	tta	ad	2	t	fortis	2	2	288	1
7	ad01	a	377	206	ad01_tta2.wav	tta	ad	2	t	fortis	2	2	271	1
6	ad01	a	115	206	ad01_tta2.wav	tta	ad	2	t	fortis	2	2	312	1
5	ad01	a	318	206	ad01_tta2.wav	tta	ad	2	t	fortis	2	2	357	1
4	ad01	a	200	206	ad01_tta2.wav	tta	ad	2	t	fortis	2	2	444	1
3	ad01	a	427	206	ad01_tta2.wav	tta	ad	2	t	fortis	2	2	246	1
2	ad01	a	286	206	ad01_tta2.wav	tta	ad	2	t	fortis	2	2	519	1
1	ad01	a	429	206	ad01_tta2.wav	tta	ad	2	t	fortis	2	2	556	1
7	ad01	a	46	351	ad01_tha2.wav	tha	ad	2	t	aspirated	3	2	435	0
6	ad01	a	278	351	ad01_tha2.wav	tha	ad	2	t	aspirated	3	2	1310	0
2	ad01	a	213	351	ad01_tha2.wav	tha	ad	2	t	aspirated	3	2	231	0
30	ad01	u	111	2611	ad01_tu1.wav	tu	ad	1	t	lenis	1	2	750	0
27	ad01	u	45	2611	ad01_tu1.wav	tu	ad	1	t	lenis	1	2	214	0
26	ad01	u	123	2611	ad01_tu1.wav	tu	ad	1	t	lenis	1	2	604	0
25	ad01	u	162	2611	ad01_tu1.wav	tu	ad	1	t	lenis	1	2	350	0
23	ad01	u	40	2611	ad01_tu1.wav	tu	ad	1	t	lenis	1	2	306	0
21	ad01	u	123	2611	ad01_tu1.wav	tu	ad	1	t	lenis	1	2	603	0
20	ad01	i	139	1306	ad01_ti1.wav	ti	ad	1	t	lenis	1	2	770	0
19	ad01	i	385	1306	ad01_ti1.wav	ti	ad	1	t	lenis	1	2	607	0
18	ad01	i	231	1306	ad01_ti1.wav	ti	ad	1	t	lenis	1	2	204	0
17	ad01	i	115	1306	ad01_ti1.wav	ti	ad	1	t	lenis	1	2	867	0
16	ad01	i	398	1306	ad01_ti1.wav	ti	ad	1	t	lenis	1	2	632	0
15	ad01	i	261	1306	ad01_ti1.wav	ti	ad	1	t	lenis	1	2	237	0
14	ad01	i	32	1306	ad01_ti1.wav	ti	ad	1	t	lenis	1	2	462	0
11	ad01	i	290	1306	ad01_ti1.wav	ti	ad	1	t	lenis	1	2	1229	0
10	ad01	a	271	1	ad01_ta1.wav	ta	ad	1	t	lenis	1	2	313	0
9	ad01	a	403	1	ad01_ta1.wav	ta	ad	1	t	lenis	1	2	711	0
7	ad01	a	23	1	ad01_ta1.wav	ta	ad	1	t	lenis	1	2	540	0
6	ad01	a	184	1	ad01_ta1.wav	ta	ad	1	t	lenis	1	2	261	0
4	ad01	a	138	1	ad01_ta1.wav	ta	ad	1	t	lenis	1	2	313	0
3	ad01	a	293	1	ad01_ta1.wav	ta	ad	1	t	lenis	1	2	368	0
2	ad01	a	196	1	ad01_ta1.wav	ta	ad	1	t	lenis	1	2	385	0
1	ad01	a	333	1	ad01_ta1.wav	ta	ad	1	t	lenis	1	2	1478	0
30	ad01	u	359	2756	ad01_ttu1.wav	ttu	ad	1	t	fortis	2	2	791	1
29	ad01	u	427	2756	ad01_ttu1.wav	ttu	ad	1	t	fortis	2	2	365	1
28	ad01	u	84	2756	ad01_ttu1.wav	ttu	ad	1	t	fortis	2	2	1242	1
27	ad01	u	14	2756	ad01_ttu1.wav	ttu	ad	1	t	fortis	2	2	299	1
26	ad01	u	267	2756	ad01_ttu1.wav	ttu	ad	1	t	fortis	2	2	266	1
25	ad01	u	2	2756	ad01_ttu1.wav	ttu	ad	1	t	fortis	2	2	301	1
24	ad01	u	245	2756	ad01_ttu1.wav	ttu	ad	1	t	fortis	2	2	636	1
23	ad01	u	280	2756	ad01_ttu1.wav	ttu	ad	1	t	fortis	2	2	328	1
22	ad01	u	96	2756	ad01_ttu1.wav	ttu	ad	1	t	fortis	2	2	384	1
21	ad01	u	88	2756	ad01_ttu1.wav	ttu	ad	1	t	fortis	2	2	159	1
20	ad01	i	132	1451	ad01_tti1.wav	tti	ad	1	t	fortis	2	2	654	1
17	ad01	i	34	1451	ad01_tti1.wav	tti	ad	1	t	fortis	2	2	426	1
16	ad01	i	17	1451	ad01_tti1.wav	tti	ad	1	t	fortis	2	2	309	1
13	ad01	i	382	1451	ad01_tti1.wav	tti	ad	1	t	fortis	2	2	800	1
11	ad01	i	432	1451	ad01_tti1.wav	tti	ad	1	t	fortis	2	2	242	1
10	ad01	a	356	146	ad01_tta1.wav	tta	ad	1	t	fortis	2	2	496	1
9	ad01	a	202	146	ad01_tta1.wav	tta	ad	1	t	fortis	2	2	468	1
8	ad01	a	29	146	ad01_tta1.wav	tta	ad	1	t	fortis	2	2	420	1
7	ad01	a	166	146	ad01_tta1.wav	tta	ad	1	t	fortis	2	2	284	1
6	ad01	a	143	146	ad01_tta1.wav	tta	ad	1	t	fortis	2	2	297	1
5	ad01	a	250	146	ad01_tta1.wav	tta	ad	1	t	fortis	2	2	387	1
4	ad01	a	220	146	ad01_tta1.wav	tta	ad	1	t	fortis	2	2	990	1
3	ad01	a	52	146	ad01_tta1.wav	tta	ad	1	t	fortis	2	2	630	1
2	ad01	a	258	146	ad01_tta1.wav	tta	ad	1	t	fortis	2	2	617	1
1	ad01	a	25	146	ad01_tta1.wav	tta	ad	1	t	fortis	2	2	1529	1
30	ad01	u	215	2901	ad01_thu1.wav	thu	ad	1	t	aspirated	3	2	722	0
29	ad01	u	118	2901	ad01_thu1.wav	thu	ad	1	t	aspirated	3	2	414	0
28	ad01	u	289	2901	ad01_thu1.wav	thu	ad	1	t	aspirated	3	2	238	0
27	ad01	u	257	2901	ad01_thu1.wav	thu	ad	1	t	aspirated	3	2	367	0
26	ad01	u	350	2901	ad01_thu1.wav	thu	ad	1	t	aspirated	3	2	413	0
25	ad01	u	185	2901	ad01_thu1.wav	thu	ad	1	t	aspirated	3	2	1150	0
24	ad01	u	40	2901	ad01_thu1.wav	thu	ad	1	t	aspirated	3	2	514	0
23	ad01	u	97	2901	ad01_thu1.wav	thu	ad	1	t	aspirated	3	2	441	0
22	ad01	u	249	2901	ad01_thu1.wav	thu	ad	1	t	aspirated	3	2	341	0
21	ad01	u	136	2901	ad01_thu1.wav	thu	ad	1	t	aspirated	3	2	667	0
20	ad01	i	129	1596	ad01_thi1.wav	thi	ad	1	t	aspirated	3	2	652	0
19	ad01	i	317	1596	ad01_thi1.wav	thi	ad	1	t	aspirated	3	2	529	0
18	ad01	i	22	1596	ad01_thi1.wav	thi	ad	1	t	aspirated	3	2	288	0
16	ad01	i	216	1596	ad01_thi1.wav	thi	ad	1	t	aspirated	3	2	496	0
14	ad01	i	240	1596	ad01_thi1.wav	thi	ad	1	t	aspirated	3	2	242	0
13	ad01	i	26	1596	ad01_thi1.wav	thi	ad	1	t	aspirated	3	2	232	0
12	ad01	i	300	1596	ad01_thi1.wav	thi	ad	1	t	aspirated	3	2	443	0
11	ad01	i	376	1596	ad01_thi1.wav	thi	ad	1	t	aspirated	3	2	356	0
10	ad01	a	431	291	ad01_tha1.wav	tha	ad	1	t	aspirated	3	2	356	0
9	ad01	a	88	291	ad01_tha1.wav	tha	ad	1	t	aspirated	3	2	318	0
8	ad01	a	46	291	ad01_tha1.wav	tha	ad	1	t	aspirated	3	2	392	0
7	ad01	a	193	291	ad01_tha1.wav	tha	ad	1	t	aspirated	3	2	370	0
5	ad01	a	3	291	ad01_tha1.wav	tha	ad	1	t	aspirated	3	2	720	0
4	ad01	a	354	291	ad01_tha1.wav	tha	ad	1	t	aspirated	3	2	557	0
3	ad01	a	131	291	ad01_tha1.wav	tha	ad	1	t	aspirated	3	2	446	0
2	ad01	a	348	291	ad01_tha1.wav	tha	ad	1	t	aspirated	3	2	637	0
1	ad01	a	351	291	ad01_tha1.wav	tha	ad	1	t	aspirated	3	2	396	0
25	ad01	u	168	3511	ad01_ku2.wav	ku	ad	2	k	lenis	7	1	55	1
18	ad01	i	274	2206	ad01_ki2.wav	ki	ad	2	k	lenis	7	1	199	1
14	ad01	i	209	2206	ad01_ki2.wav	ki	ad	2	k	lenis	7	1	241	1
6	ad01	a	307	931	ad01_ka2.wav	ka	ad	2	k	lenis	7	1	1880	1
29	ad01	u	234	3656	ad01_kku2.wav	kku	ad	2	k	fortis	8	1	494	0
27	ad01	u	65	3656	ad01_kku2.wav	kku	ad	2	k	fortis	8	1	174	0
25	ad01	u	342	3656	ad01_kku2.wav	kku	ad	2	k	fortis	8	1	40	0
24	ad01	u	287	3656	ad01_kku2.wav	kku	ad	2	k	fortis	8	1	2475	0
23	ad01	u	154	3656	ad01_kku2.wav	kku	ad	2	k	fortis	8	1	112	0
22	ad01	u	276	3656	ad01_kku2.wav	kku	ad	2	k	fortis	8	1	1880	0
23	ad01	u	197	3801	ad01_khu2.wav	khu	ad	2	k	aspirated	9	1	189	0
26	ad01	u	82	3481	ad01_ku1.wav	ku	ad	1	k	lenis	7	1	305	1
24	ad01	u	77	3481	ad01_ku1.wav	ku	ad	1	k	lenis	7	1	385	1
22	ad01	u	204	3481	ad01_ku1.wav	ku	ad	1	k	lenis	7	1	3304	1
21	ad01	u	117	3481	ad01_ku1.wav	ku	ad	1	k	lenis	7	1	616	1
4	ad01	a	234	871	ad01_ka1.wav	ka	ad	1	k	lenis	7	1	551	1
3	ad01	a	91	871	ad01_ka1.wav	ka	ad	1	k	lenis	7	1	273	1
30	ad01	u	71	3626	ad01_kku1.wav	kku	ad	1	k	fortis	8	1	407	0
29	ad01	u	207	3626	ad01_kku1.wav	kku	ad	1	k	fortis	8	1	276	0
28	ad01	u	173	3626	ad01_kku1.wav	kku	ad	1	k	fortis	8	1	170	0
25	ad01	u	30	3626	ad01_kku1.wav	kku	ad	1	k	fortis	8	1	180	0
24	ad01	u	271	3626	ad01_kku1.wav	kku	ad	1	k	fortis	8	1	260	0
23	ad01	u	64	3626	ad01_kku1.wav	kku	ad	1	k	fortis	8	1	304	0
22	ad01	u	2	3626	ad01_kku1.wav	kku	ad	1	k	fortis	8	1	365	0
14	ad01	i	286	2321	ad01_kki1.wav	kki	ad	1	k	fortis	8	1	30	0
29	ad01	u	87	3771	ad01_khu1.wav	khu	ad	1	k	aspirated	9	1	2702	0
25	ad01	u	314	3076	ad01_pu2.wav	pu	ad	2	p	lenis	4	1	872	1
22	ad01	u	254	3076	ad01_pu2.wav	pu	ad	2	p	lenis	4	1	265	1
20	ad01	i	263	1771	ad01_pi2.wav	pi	ad	2	p	lenis	4	1	792	1
19	ad01	i	183	1771	ad01_pi2.wav	pi	ad	2	p	lenis	4	1	576	1
18	ad01	i	103	1771	ad01_pi2.wav	pi	ad	2	p	lenis	4	1	352	1
16	ad01	i	259	1771	ad01_pi2.wav	pi	ad	2	p	lenis	4	1	502	1
15	ad01	i	232	1771	ad01_pi2.wav	pi	ad	2	p	lenis	4	1	305	1
13	ad01	i	234	1771	ad01_pi2.wav	pi	ad	2	p	lenis	4	1	242	1
8	ad01	a	307	496	ad01_pa2.wav	pa	ad	2	p	lenis	4	1	223	1
6	ad01	a	273	496	ad01_pa2.wav	pa	ad	2	p	lenis	4	1	374	1
29	ad01	u	232	3221	ad01_ppu2.wav	ppu	ad	2	p	fortis	5	1	308	0
26	ad01	u	413	3221	ad01_ppu2.wav	ppu	ad	2	p	fortis	5	1	314	0
25	ad01	u	195	3221	ad01_ppu2.wav	ppu	ad	2	p	fortis	5	1	205	0
24	ad01	u	257	3221	ad01_ppu2.wav	ppu	ad	2	p	fortis	5	1	355	0
23	ad01	u	93	3221	ad01_ppu2.wav	ppu	ad	2	p	fortis	5	1	311	0
22	ad01	u	83	3221	ad01_ppu2.wav	ppu	ad	2	p	fortis	5	1	312	0
21	ad01	u	96	3221	ad01_ppu2.wav	ppu	ad	2	p	fortis	5	1	74	0
16	ad01	i	85	1916	ad01_ppi2.wav	ppi	ad	2	p	fortis	5	1	306	0
23	ad01	u	65	3366	ad01_phu2.wav	phu	ad	2	p	aspirated	6	1	329	0
24	ad01	u	207	3046	ad01_pu1.wav	pu	ad	1	p	lenis	4	1	733	1
23	ad01	u	290	3046	ad01_pu1.wav	pu	ad	1	p	lenis	4	1	380	1
21	ad01	u	209	3046	ad01_pu1.wav	pu	ad	1	p	lenis	4	1	290	1
20	ad01	i	392	1741	ad01_pi1.wav	pi	ad	1	p	lenis	4	1	5341	1
19	ad01	i	101	1741	ad01_pi1.wav	pi	ad	1	p	lenis	4	1	686	1
18	ad01	i	187	1741	ad01_pi1.wav	pi	ad	1	p	lenis	4	1	371	1
17	ad01	i	390	1741	ad01_pi1.wav	pi	ad	1	p	lenis	4	1	1137	1
16	ad01	i	252	1741	ad01_pi1.wav	pi	ad	1	p	lenis	4	1	371	1
14	ad01	i	331	1741	ad01_pi1.wav	pi	ad	1	p	lenis	4	1	1056	1
13	ad01	i	277	1741	ad01_pi1.wav	pi	ad	1	p	lenis	4	1	810	1
12	ad01	i	176	1741	ad01_pi1.wav	pi	ad	1	p	lenis	4	1	323	1
30	ad01	u	115	3191	ad01_ppu1.wav	ppu	ad	1	p	fortis	5	1	504	0
29	ad01	u	189	3191	ad01_ppu1.wav	ppu	ad	1	p	fortis	5	1	1109	0
28	ad01	u	273	3191	ad01_ppu1.wav	ppu	ad	1	p	fortis	5	1	408	0
25	ad01	u	201	3191	ad01_ppu1.wav	ppu	ad	1	p	fortis	5	1	816	0
24	ad01	u	244	3191	ad01_ppu1.wav	ppu	ad	1	p	fortis	5	1	325	0
21	ad01	u	322	3191	ad01_ppu1.wav	ppu	ad	1	p	fortis	5	1	850	0
20	ad01	i	370	1886	ad01_ppi1.wav	ppi	ad	1	p	fortis	5	1	683	0
19	ad01	i	242	1886	ad01_ppi1.wav	ppi	ad	1	p	fortis	5	1	626	0
17	ad01	i	119	1886	ad01_ppi1.wav	ppi	ad	1	p	fortis	5	1	441	0
16	ad01	i	171	1886	ad01_ppi1.wav	ppi	ad	1	p	fortis	5	1	133	0
13	ad01	i	378	1886	ad01_ppi1.wav	ppi	ad	1	p	fortis	5	1	163	0
12	ad01	i	379	1886	ad01_ppi1.wav	ppi	ad	1	p	fortis	5	1	447	0
26	ad01	u	87	3336	ad01_phu1.wav	phu	ad	1	p	aspirated	6	1	508	0
22	ad01	u	86	3336	ad01_phu1.wav	phu	ad	1	p	aspirated	6	1	255	0
13	ad01	i	199	2031	ad01_phi1.wav	phi	ad	1	p	aspirated	6	1	3683	0
2	ad01	a	339	726	ad01_pha1.wav	pha	ad	1	p	aspirated	6	1	1074	0
1	ad01	a	35	726	ad01_pha1.wav	pha	ad	1	p	aspirated	6	1	2130	0
30	ad01	u	291	2641	ad01_tu2.wav	tu	ad	2	t	lenis	1	1	478	1
29	ad01	u	102	2641	ad01_tu2.wav	tu	ad	2	t	lenis	1	1	518	1
28	ad01	u	308	2641	ad01_tu2.wav	tu	ad	2	t	lenis	1	1	625	1
27	ad01	u	429	2641	ad01_tu2.wav	tu	ad	2	t	lenis	1	1	418	1
26	ad01	u	10	2641	ad01_tu2.wav	tu	ad	2	t	lenis	1	1	727	1
25	ad01	u	141	2641	ad01_tu2.wav	tu	ad	2	t	lenis	1	1	483	1
24	ad01	u	120	2641	ad01_tu2.wav	tu	ad	2	t	lenis	1	1	406	1
23	ad01	u	129	2641	ad01_tu2.wav	tu	ad	2	t	lenis	1	1	1390	1
22	ad01	u	309	2641	ad01_tu2.wav	tu	ad	2	t	lenis	1	1	372	1
21	ad01	u	314	2641	ad01_tu2.wav	tu	ad	2	t	lenis	1	1	350	1
18	ad01	i	258	1336	ad01_ti2.wav	ti	ad	2	t	lenis	1	1	261	1
12	ad01	i	254	1336	ad01_ti2.wav	ti	ad	2	t	lenis	1	1	203	1
9	ad01	a	294	61	ad01_ta2.wav	ta	ad	2	t	lenis	1	1	427	1
5	ad01	a	287	61	ad01_ta2.wav	ta	ad	2	t	lenis	1	1	153	1
26	ad01	u	309	2786	ad01_ttu2.wav	ttu	ad	2	t	fortis	2	1	985	0
23	ad01	u	327	2786	ad01_ttu2.wav	ttu	ad	2	t	fortis	2	1	211	0
9	ad01	a	290	351	ad01_tha2.wav	tha	ad	2	t	aspirated	3	1	585	0
8	ad01	a	68	351	ad01_tha2.wav	tha	ad	2	t	aspirated	3	1	578	0
3	ad01	a	284	351	ad01_tha2.wav	tha	ad	2	t	aspirated	3	1	1435	0
28	ad01	u	110	2611	ad01_tu1.wav	tu	ad	1	t	lenis	1	1	217	1
24	ad01	u	193	2611	ad01_tu1.wav	tu	ad	1	t	lenis	1	1	57	1
22	ad01	u	118	2611	ad01_tu1.wav	tu	ad	1	t	lenis	1	1	408	1
13	ad01	i	219	1306	ad01_ti1.wav	ti	ad	1	t	lenis	1	1	440	1
12	ad01	i	142	1306	ad01_ti1.wav	ti	ad	1	t	lenis	1	1	735	1
8	ad01	a	99	1	ad01_ta1.wav	ta	ad	1	t	lenis	1	1	1168	1
5	ad01	a	346	1	ad01_ta1.wav	ta	ad	1	t	lenis	1	1	580	1
19	ad01	i	414	1451	ad01_tti1.wav	tti	ad	1	t	fortis	2	1	307	0
15	ad01	i	350	1451	ad01_tti1.wav	tti	ad	1	t	fortis	2	1	228	0
14	ad01	i	210	1451	ad01_tti1.wav	tti	ad	1	t	fortis	2	1	741	0
12	ad01	i	133	1451	ad01_tti1.wav	tti	ad	1	t	fortis	2	1	959	0
17	ad01	i	119	1596	ad01_thi1.wav	thi	ad	1	t	aspirated	3	1	688	0
15	ad01	i	35	1596	ad01_thi1.wav	thi	ad	1	t	aspirated	3	1	319	0
6	ad01	a	280	291	ad01_tha1.wav	tha	ad	1	t	aspirated	3	1	387	0
21	ad02	u	308	3512	ad02_ku2.wav	ku	ad	2	k	lenis	7	na	10001	0
7	ad02	a	63	1077	ad02_kka2.wav	kka	ad	2	k	fortis	8	3	268	0
30	ad02	u	380	3802	ad02_khu2.wav	khu	ad	2	k	aspirated	9	3	1700	1
29	ad02	u	266	3802	ad02_khu2.wav	khu	ad	2	k	aspirated	9	3	739	1
28	ad02	u	18	3802	ad02_khu2.wav	khu	ad	2	k	aspirated	9	3	245	1
26	ad02	u	119	3802	ad02_khu2.wav	khu	ad	2	k	aspirated	9	3	596	1
25	ad02	u	69	3802	ad02_khu2.wav	khu	ad	2	k	aspirated	9	3	1972	1
24	ad02	u	228	3802	ad02_khu2.wav	khu	ad	2	k	aspirated	9	3	199	1
23	ad02	u	376	3802	ad02_khu2.wav	khu	ad	2	k	aspirated	9	3	607	1
22	ad02	u	304	3802	ad02_khu2.wav	khu	ad	2	k	aspirated	9	3	205	1
21	ad02	u	318	3802	ad02_khu2.wav	khu	ad	2	k	aspirated	9	3	352	1
20	ad02	i	373	2497	ad02_khi2.wav	khi	ad	2	k	aspirated	9	3	122	1
19	ad02	i	394	2497	ad02_khi2.wav	khi	ad	2	k	aspirated	9	3	463	1
18	ad02	i	329	2497	ad02_khi2.wav	khi	ad	2	k	aspirated	9	3	264	1
17	ad02	i	352	2497	ad02_khi2.wav	khi	ad	2	k	aspirated	9	3	371	1
16	ad02	i	233	2497	ad02_khi2.wav	khi	ad	2	k	aspirated	9	3	593	1
15	ad02	i	306	2497	ad02_khi2.wav	khi	ad	2	k	aspirated	9	3	89	1
14	ad02	i	402	2497	ad02_khi2.wav	khi	ad	2	k	aspirated	9	3	52	1
13	ad02	i	201	2497	ad02_khi2.wav	khi	ad	2	k	aspirated	9	3	198	1
12	ad02	i	252	2497	ad02_khi2.wav	khi	ad	2	k	aspirated	9	3	52	1
11	ad02	i	429	2497	ad02_khi2.wav	khi	ad	2	k	aspirated	9	3	1790	1
10	ad02	a	403	1222	ad02_kha2.wav	kha	ad	2	k	aspirated	9	3	76	1
9	ad02	a	17	1222	ad02_kha2.wav	kha	ad	2	k	aspirated	9	3	1060	1
8	ad02	a	64	1222	ad02_kha2.wav	kha	ad	2	k	aspirated	9	3	883	1
7	ad02	a	237	1222	ad02_kha2.wav	kha	ad	2	k	aspirated	9	3	296	1
5	ad02	a	260	1222	ad02_kha2.wav	kha	ad	2	k	aspirated	9	3	312	1
4	ad02	a	49	1222	ad02_kha2.wav	kha	ad	2	k	aspirated	9	3	1259	1
3	ad02	a	141	1222	ad02_kha2.wav	kha	ad	2	k	aspirated	9	3	30	1
2	ad02	a	160	1222	ad02_kha2.wav	kha	ad	2	k	aspirated	9	3	226	1
1	ad02	a	235	1222	ad02_kha2.wav	kha	ad	2	k	aspirated	9	3	2	1
15	ad02	i	54	2177	ad02_ki1.wav	ki	ad	1	k	lenis	7	3	269	0
14	ad02	i	45	2177	ad02_ki1.wav	ki	ad	1	k	lenis	7	3	137	0
10	ad02	a	59	872	ad02_ka1.wav	ka	ad	1	k	lenis	7	3	365	0
9	ad02	a	64	872	ad02_ka1.wav	ka	ad	1	k	lenis	7	3	322	0
8	ad02	a	224	872	ad02_ka1.wav	ka	ad	1	k	lenis	7	3	587	0
5	ad02	a	186	872	ad02_ka1.wav	ka	ad	1	k	lenis	7	3	276	0
3	ad02	a	1	872	ad02_ka1.wav	ka	ad	1	k	lenis	7	3	367	0
1	ad02	a	214	872	ad02_ka1.wav	ka	ad	1	k	lenis	7	3	54	0
20	ad02	i	127	2322	ad02_kki1.wav	kki	ad	1	k	fortis	8	3	501	0
14	ad02	i	370	2322	ad02_kki1.wav	kki	ad	1	k	fortis	8	3	172	0
12	ad02	i	177	2322	ad02_kki1.wav	kki	ad	1	k	fortis	8	3	346	0
11	ad02	i	9	2322	ad02_kki1.wav	kki	ad	1	k	fortis	8	3	288	0
30	ad02	u	234	3772	ad02_khu1.wav	khu	ad	1	k	aspirated	9	3	420	1
29	ad02	u	333	3772	ad02_khu1.wav	khu	ad	1	k	aspirated	9	3	406	1
28	ad02	u	315	3772	ad02_khu1.wav	khu	ad	1	k	aspirated	9	3	1121	1
27	ad02	u	341	3772	ad02_khu1.wav	khu	ad	1	k	aspirated	9	3	659	1
26	ad02	u	111	3772	ad02_khu1.wav	khu	ad	1	k	aspirated	9	3	140	1
25	ad02	u	238	3772	ad02_khu1.wav	khu	ad	1	k	aspirated	9	3	143	1
24	ad02	u	298	3772	ad02_khu1.wav	khu	ad	1	k	aspirated	9	3	267	1
23	ad02	u	387	3772	ad02_khu1.wav	khu	ad	1	k	aspirated	9	3	188	1
22	ad02	u	257	3772	ad02_khu1.wav	khu	ad	1	k	aspirated	9	3	161	1
21	ad02	u	393	3772	ad02_khu1.wav	khu	ad	1	k	aspirated	9	3	123	1
20	ad02	i	339	2467	ad02_khi1.wav	khi	ad	1	k	aspirated	9	3	279	1
19	ad02	i	186	2467	ad02_khi1.wav	khi	ad	1	k	aspirated	9	3	471	1
18	ad02	i	259	2467	ad02_khi1.wav	khi	ad	1	k	aspirated	9	3	143	1
17	ad02	i	378	2467	ad02_khi1.wav	khi	ad	1	k	aspirated	9	3	641	1
16	ad02	i	96	2467	ad02_khi1.wav	khi	ad	1	k	aspirated	9	3	2244	1
15	ad02	i	8	2467	ad02_khi1.wav	khi	ad	1	k	aspirated	9	3	263	1
14	ad02	i	42	2467	ad02_khi1.wav	khi	ad	1	k	aspirated	9	3	94	1
13	ad02	i	414	2467	ad02_khi1.wav	khi	ad	1	k	aspirated	9	3	333	1
12	ad02	i	410	2467	ad02_khi1.wav	khi	ad	1	k	aspirated	9	3	44	1
11	ad02	i	255	2467	ad02_khi1.wav	khi	ad	1	k	aspirated	9	3	229	1
10	ad02	a	295	1162	ad02_kha1.wav	kha	ad	1	k	aspirated	9	3	146	1
9	ad02	a	89	1162	ad02_kha1.wav	kha	ad	1	k	aspirated	9	3	352	1
8	ad02	a	56	1162	ad02_kha1.wav	kha	ad	1	k	aspirated	9	3	274	1
7	ad02	a	85	1162	ad02_kha1.wav	kha	ad	1	k	aspirated	9	3	534	1
5	ad02	a	351	1162	ad02_kha1.wav	kha	ad	1	k	aspirated	9	3	418	1
3	ad02	a	8	1162	ad02_kha1.wav	kha	ad	1	k	aspirated	9	3	94	1
2	ad02	a	241	1162	ad02_kha1.wav	kha	ad	1	k	aspirated	9	3	160	1
1	ad02	a	225	1162	ad02_kha1.wav	kha	ad	1	k	aspirated	9	3	166	1
20	ad02	i	359	1772	ad02_pi2.wav	pi	ad	2	p	lenis	4	3	464	0
17	ad02	i	10	1772	ad02_pi2.wav	pi	ad	2	p	lenis	4	3	412	0
15	ad02	i	74	1772	ad02_pi2.wav	pi	ad	2	p	lenis	4	3	190	0
14	ad02	i	75	1772	ad02_pi2.wav	pi	ad	2	p	lenis	4	3	660	0
12	ad02	i	291	1772	ad02_pi2.wav	pi	ad	2	p	lenis	4	3	19	0
10	ad02	a	94	497	ad02_pa2.wav	pa	ad	2	p	lenis	4	3	177	0
9	ad02	a	77	497	ad02_pa2.wav	pa	ad	2	p	lenis	4	3	609	0
8	ad02	a	163	497	ad02_pa2.wav	pa	ad	2	p	lenis	4	3	61	0
7	ad02	a	279	497	ad02_pa2.wav	pa	ad	2	p	lenis	4	3	327	0
6	ad02	a	21	497	ad02_pa2.wav	pa	ad	2	p	lenis	4	3	706	0
5	ad02	a	157	497	ad02_pa2.wav	pa	ad	2	p	lenis	4	3	359	0
4	ad02	a	234	497	ad02_pa2.wav	pa	ad	2	p	lenis	4	3	269	0
3	ad02	a	54	497	ad02_pa2.wav	pa	ad	2	p	lenis	4	3	843	0
2	ad02	a	5	497	ad02_pa2.wav	pa	ad	2	p	lenis	4	3	180	0
1	ad02	a	358	497	ad02_pa2.wav	pa	ad	2	p	lenis	4	3	107	0
25	ad02	u	432	3222	ad02_ppu2.wav	ppu	ad	2	p	fortis	5	3	782	0
30	ad02	u	94	3367	ad02_phu2.wav	phu	ad	2	p	aspirated	6	3	565	1
29	ad02	u	371	3367	ad02_phu2.wav	phu	ad	2	p	aspirated	6	3	326	1
28	ad02	u	257	3367	ad02_phu2.wav	phu	ad	2	p	aspirated	6	3	382	1
27	ad02	u	218	3367	ad02_phu2.wav	phu	ad	2	p	aspirated	6	3	325	1
26	ad02	u	143	3367	ad02_phu2.wav	phu	ad	2	p	aspirated	6	3	198	1
25	ad02	u	411	3367	ad02_phu2.wav	phu	ad	2	p	aspirated	6	3	136	1
24	ad02	u	388	3367	ad02_phu2.wav	phu	ad	2	p	aspirated	6	3	242	1
23	ad02	u	30	3367	ad02_phu2.wav	phu	ad	2	p	aspirated	6	3	163	1
22	ad02	u	223	3367	ad02_phu2.wav	phu	ad	2	p	aspirated	6	3	248	1
21	ad02	u	151	3367	ad02_phu2.wav	phu	ad	2	p	aspirated	6	3	141	1
20	ad02	i	60	2062	ad02_phi2.wav	phi	ad	2	p	aspirated	6	3	266	1
19	ad02	i	146	2062	ad02_phi2.wav	phi	ad	2	p	aspirated	6	3	483	1
18	ad02	i	201	2062	ad02_phi2.wav	phi	ad	2	p	aspirated	6	3	2187	1
17	ad02	i	250	2062	ad02_phi2.wav	phi	ad	2	p	aspirated	6	3	352	1
16	ad02	i	217	2062	ad02_phi2.wav	phi	ad	2	p	aspirated	6	3	943	1
15	ad02	i	334	2062	ad02_phi2.wav	phi	ad	2	p	aspirated	6	3	57	1
14	ad02	i	127	2062	ad02_phi2.wav	phi	ad	2	p	aspirated	6	3	267	1
13	ad02	i	70	2062	ad02_phi2.wav	phi	ad	2	p	aspirated	6	3	135	1
12	ad02	i	321	2062	ad02_phi2.wav	phi	ad	2	p	aspirated	6	3	314	1
11	ad02	i	406	2062	ad02_phi2.wav	phi	ad	2	p	aspirated	6	3	282	1
10	ad02	a	37	787	ad02_pha2.wav	pha	ad	2	p	aspirated	6	3	211	1
9	ad02	a	318	787	ad02_pha2.wav	pha	ad	2	p	aspirated	6	3	404	1
8	ad02	a	43	787	ad02_pha2.wav	pha	ad	2	p	aspirated	6	3	88	1
7	ad02	a	222	787	ad02_pha2.wav	pha	ad	2	p	aspirated	6	3	194	1
5	ad02	a	6	787	ad02_pha2.wav	pha	ad	2	p	aspirated	6	3	390	1
4	ad02	a	84	787	ad02_pha2.wav	pha	ad	2	p	aspirated	6	3	120	1
3	ad02	a	387	787	ad02_pha2.wav	pha	ad	2	p	aspirated	6	3	229	1
2	ad02	a	266	787	ad02_pha2.wav	pha	ad	2	p	aspirated	6	3	163	1
1	ad02	a	346	787	ad02_pha2.wav	pha	ad	2	p	aspirated	6	3	264	1
20	ad02	i	133	1742	ad02_pi1.wav	pi	ad	1	p	lenis	4	3	926	0
18	ad02	i	364	1742	ad02_pi1.wav	pi	ad	1	p	lenis	4	3	211	0
15	ad02	i	163	1742	ad02_pi1.wav	pi	ad	1	p	lenis	4	3	84	0
12	ad02	i	228	1742	ad02_pi1.wav	pi	ad	1	p	lenis	4	3	94	0
11	ad02	i	224	1742	ad02_pi1.wav	pi	ad	1	p	lenis	4	3	229	0
10	ad02	a	147	437	ad02_pa1.wav	pa	ad	1	p	lenis	4	3	880	0
8	ad02	a	363	437	ad02_pa1.wav	pa	ad	1	p	lenis	4	3	596	0
7	ad02	a	93	437	ad02_pa1.wav	pa	ad	1	p	lenis	4	3	270	0
6	ad02	a	214	437	ad02_pa1.wav	pa	ad	1	p	lenis	4	3	41	0
5	ad02	a	21	437	ad02_pa1.wav	pa	ad	1	p	lenis	4	3	328	0
4	ad02	a	193	437	ad02_pa1.wav	pa	ad	1	p	lenis	4	3	186	0
3	ad02	a	296	437	ad02_pa1.wav	pa	ad	1	p	lenis	4	3	270	0
2	ad02	a	361	437	ad02_pa1.wav	pa	ad	1	p	lenis	4	3	532	0
1	ad02	a	218	437	ad02_pa1.wav	pa	ad	1	p	lenis	4	3	129	0
30	ad02	u	288	3337	ad02_phu1.wav	phu	ad	1	p	aspirated	6	3	555	1
29	ad02	u	310	3337	ad02_phu1.wav	phu	ad	1	p	aspirated	6	3	242	1
28	ad02	u	62	3337	ad02_phu1.wav	phu	ad	1	p	aspirated	6	3	569	1
27	ad02	u	277	3337	ad02_phu1.wav	phu	ad	1	p	aspirated	6	3	268	1
26	ad02	u	191	3337	ad02_phu1.wav	phu	ad	1	p	aspirated	6	3	540	1
25	ad02	u	229	3337	ad02_phu1.wav	phu	ad	1	p	aspirated	6	3	470	1
24	ad02	u	76	3337	ad02_phu1.wav	phu	ad	1	p	aspirated	6	3	105	1
23	ad02	u	35	3337	ad02_phu1.wav	phu	ad	1	p	aspirated	6	3	280	1
22	ad02	u	222	3337	ad02_phu1.wav	phu	ad	1	p	aspirated	6	3	309	1
21	ad02	u	294	3337	ad02_phu1.wav	phu	ad	1	p	aspirated	6	3	152	1
20	ad02	i	159	2032	ad02_phi1.wav	phi	ad	1	p	aspirated	6	3	76	1
19	ad02	i	22	2032	ad02_phi1.wav	phi	ad	1	p	aspirated	6	3	337	1
18	ad02	i	221	2032	ad02_phi1.wav	phi	ad	1	p	aspirated	6	3	125	1
16	ad02	i	157	2032	ad02_phi1.wav	phi	ad	1	p	aspirated	6	3	347	1
15	ad02	i	11	2032	ad02_phi1.wav	phi	ad	1	p	aspirated	6	3	105	1
14	ad02	i	89	2032	ad02_phi1.wav	phi	ad	1	p	aspirated	6	3	228	1
13	ad02	i	131	2032	ad02_phi1.wav	phi	ad	1	p	aspirated	6	3	236	1
12	ad02	i	306	2032	ad02_phi1.wav	phi	ad	1	p	aspirated	6	3	425	1
11	ad02	i	88	2032	ad02_phi1.wav	phi	ad	1	p	aspirated	6	3	306	1
10	ad02	a	254	727	ad02_pha1.wav	pha	ad	1	p	aspirated	6	3	189	1
9	ad02	a	157	727	ad02_pha1.wav	pha	ad	1	p	aspirated	6	3	119	1
8	ad02	a	345	727	ad02_pha1.wav	pha	ad	1	p	aspirated	6	3	439	1
7	ad02	a	3	727	ad02_pha1.wav	pha	ad	1	p	aspirated	6	3	225	1
5	ad02	a	302	727	ad02_pha1.wav	pha	ad	1	p	aspirated	6	3	198	1
4	ad02	a	429	727	ad02_pha1.wav	pha	ad	1	p	aspirated	6	3	288	1
3	ad02	a	127	727	ad02_pha1.wav	pha	ad	1	p	aspirated	6	3	259	1
2	ad02	a	376	727	ad02_pha1.wav	pha	ad	1	p	aspirated	6	3	321	1
1	ad02	a	339	727	ad02_pha1.wav	pha	ad	1	p	aspirated	6	3	230	1
10	ad02	a	142	62	ad02_ta2.wav	ta	ad	2	t	lenis	1	3	1607	0
8	ad02	a	56	62	ad02_ta2.wav	ta	ad	2	t	lenis	1	3	202	0
5	ad02	a	361	62	ad02_ta2.wav	ta	ad	2	t	lenis	1	3	307	0
4	ad02	a	435	62	ad02_ta2.wav	ta	ad	2	t	lenis	1	3	269	0
2	ad02	a	256	62	ad02_ta2.wav	ta	ad	2	t	lenis	1	3	392	0
20	ad02	i	390	1482	ad02_tti2.wav	tti	ad	2	t	fortis	2	3	7039	0
30	ad02	u	342	2932	ad02_thu2.wav	thu	ad	2	t	aspirated	3	3	703	1
29	ad02	u	395	2932	ad02_thu2.wav	thu	ad	2	t	aspirated	3	3	306	1
28	ad02	u	18	2932	ad02_thu2.wav	thu	ad	2	t	aspirated	3	3	413	1
27	ad02	u	53	2932	ad02_thu2.wav	thu	ad	2	t	aspirated	3	3	430	1
26	ad02	u	147	2932	ad02_thu2.wav	thu	ad	2	t	aspirated	3	3	342	1
25	ad02	u	155	2932	ad02_thu2.wav	thu	ad	2	t	aspirated	3	3	723	1
24	ad02	u	286	2932	ad02_thu2.wav	thu	ad	2	t	aspirated	3	3	179	1
23	ad02	u	331	2932	ad02_thu2.wav	thu	ad	2	t	aspirated	3	3	300	1
22	ad02	u	10	2932	ad02_thu2.wav	thu	ad	2	t	aspirated	3	3	281	1
21	ad02	u	414	2932	ad02_thu2.wav	thu	ad	2	t	aspirated	3	3	118	1
20	ad02	i	25	1627	ad02_thi2.wav	thi	ad	2	t	aspirated	3	3	1186	1
19	ad02	i	77	1627	ad02_thi2.wav	thi	ad	2	t	aspirated	3	3	573	1
18	ad02	i	172	1627	ad02_thi2.wav	thi	ad	2	t	aspirated	3	3	541	1
17	ad02	i	154	1627	ad02_thi2.wav	thi	ad	2	t	aspirated	3	3	576	1
16	ad02	i	86	1627	ad02_thi2.wav	thi	ad	2	t	aspirated	3	3	286	1
15	ad02	i	379	1627	ad02_thi2.wav	thi	ad	2	t	aspirated	3	3	136	1
14	ad02	i	208	1627	ad02_thi2.wav	thi	ad	2	t	aspirated	3	3	343	1
13	ad02	i	223	1627	ad02_thi2.wav	thi	ad	2	t	aspirated	3	3	262	1
12	ad02	i	154	1627	ad02_thi2.wav	thi	ad	2	t	aspirated	3	3	896	1
11	ad02	i	369	1627	ad02_thi2.wav	thi	ad	2	t	aspirated	3	3	194	1
10	ad02	a	368	352	ad02_tha2.wav	tha	ad	2	t	aspirated	3	3	242	1
9	ad02	a	173	352	ad02_tha2.wav	tha	ad	2	t	aspirated	3	3	373	1
8	ad02	a	380	352	ad02_tha2.wav	tha	ad	2	t	aspirated	3	3	1118	1
7	ad02	a	64	352	ad02_tha2.wav	tha	ad	2	t	aspirated	3	3	338	1
6	ad02	a	152	352	ad02_tha2.wav	tha	ad	2	t	aspirated	3	3	81	1
5	ad02	a	34	352	ad02_tha2.wav	tha	ad	2	t	aspirated	3	3	636	1
4	ad02	a	298	352	ad02_tha2.wav	tha	ad	2	t	aspirated	3	3	733	1
3	ad02	a	315	352	ad02_tha2.wav	tha	ad	2	t	aspirated	3	3	359	1
2	ad02	a	15	352	ad02_tha2.wav	tha	ad	2	t	aspirated	3	3	1650	1
1	ad02	a	272	352	ad02_tha2.wav	tha	ad	2	t	aspirated	3	3	424	1
28	ad02	u	224	2612	ad02_tu1.wav	tu	ad	1	t	lenis	1	3	249	0
11	ad02	i	78	1307	ad02_ti1.wav	ti	ad	1	t	lenis	1	3	2873	0
10	ad02	a	1	2	ad02_ta1.wav	ta	ad	1	t	lenis	1	3	1487	0
30	ad02	u	95	2902	ad02_thu1.wav	thu	ad	1	t	aspirated	3	3	1600	1
27	ad02	u	302	2902	ad02_thu1.wav	thu	ad	1	t	aspirated	3	3	1086	1
26	ad02	u	435	2902	ad02_thu1.wav	thu	ad	1	t	aspirated	3	3	373	1
25	ad02	u	116	2902	ad02_thu1.wav	thu	ad	1	t	aspirated	3	3	197	1
24	ad02	u	109	2902	ad02_thu1.wav	thu	ad	1	t	aspirated	3	3	548	1
23	ad02	u	173	2902	ad02_thu1.wav	thu	ad	1	t	aspirated	3	3	3600	1
22	ad02	u	387	2902	ad02_thu1.wav	thu	ad	1	t	aspirated	3	3	1019	1
21	ad02	u	95	2902	ad02_thu1.wav	thu	ad	1	t	aspirated	3	3	552	1
18	ad02	i	67	1597	ad02_thi1.wav	thi	ad	1	t	aspirated	3	3	589	1
16	ad02	i	433	1597	ad02_thi1.wav	thi	ad	1	t	aspirated	3	3	416	1
15	ad02	i	173	1597	ad02_thi1.wav	thi	ad	1	t	aspirated	3	3	1257	1
12	ad02	i	191	1597	ad02_thi1.wav	thi	ad	1	t	aspirated	3	3	496	1
15	ad02	i	209	2207	ad02_ki2.wav	ki	ad	2	k	lenis	7	2	1220	0
11	ad02	i	226	2207	ad02_ki2.wav	ki	ad	2	k	lenis	7	2	255	0
8	ad02	a	396	932	ad02_ka2.wav	ka	ad	2	k	lenis	7	2	482	0
23	ad02	u	103	3657	ad02_kku2.wav	kku	ad	2	k	fortis	8	2	715	1
19	ad02	i	265	2352	ad02_kki2.wav	kki	ad	2	k	fortis	8	2	394	1
18	ad02	i	212	2352	ad02_kki2.wav	kki	ad	2	k	fortis	8	2	356	1
15	ad02	i	376	2352	ad02_kki2.wav	kki	ad	2	k	fortis	8	2	327	1
14	ad02	i	433	2352	ad02_kki2.wav	kki	ad	2	k	fortis	8	2	361	1
11	ad02	i	25	2352	ad02_kki2.wav	kki	ad	2	k	fortis	8	2	487	1
10	ad02	a	243	1077	ad02_kka2.wav	kka	ad	2	k	fortis	8	2	459	1
9	ad02	a	285	1077	ad02_kka2.wav	kka	ad	2	k	fortis	8	2	539	1
8	ad02	a	392	1077	ad02_kka2.wav	kka	ad	2	k	fortis	8	2	127	1
6	ad02	a	345	1077	ad02_kka2.wav	kka	ad	2	k	fortis	8	2	250	1
5	ad02	a	406	1077	ad02_kka2.wav	kka	ad	2	k	fortis	8	2	250	1
4	ad02	a	121	1077	ad02_kka2.wav	kka	ad	2	k	fortis	8	2	357	1
3	ad02	a	280	1077	ad02_kka2.wav	kka	ad	2	k	fortis	8	2	160	1
2	ad02	a	405	1077	ad02_kka2.wav	kka	ad	2	k	fortis	8	2	370	1
1	ad02	a	386	1077	ad02_kka2.wav	kka	ad	2	k	fortis	8	2	214	1
27	ad02	u	327	3802	ad02_khu2.wav	khu	ad	2	k	aspirated	9	2	38	0
11	ad02	i	266	2177	ad02_ki1.wav	ki	ad	1	k	lenis	7	2	981	0
7	ad02	a	234	872	ad02_ka1.wav	ka	ad	1	k	lenis	7	2	1366	0
2	ad02	a	205	872	ad02_ka1.wav	ka	ad	1	k	lenis	7	2	219	0
9	ad02	a	94	1017	ad02_kka1.wav	kka	ad	1	k	fortis	8	2	416	1
7	ad02	a	253	1017	ad02_kka1.wav	kka	ad	1	k	fortis	8	2	300	1
4	ad02	a	230	1017	ad02_kka1.wav	kka	ad	1	k	fortis	8	2	606	1
4	ad02	a	400	1162	ad02_kha1.wav	kha	ad	1	k	aspirated	9	2	229	0
29	ad02	u	94	3077	ad02_pu2.wav	pu	ad	2	p	lenis	4	2	1808	0
11	ad02	i	367	1772	ad02_pi2.wav	pi	ad	2	p	lenis	4	2	1731	0
20	ad02	i	278	1917	ad02_ppi2.wav	ppi	ad	2	p	fortis	5	2	470	1
19	ad02	i	123	1917	ad02_ppi2.wav	ppi	ad	2	p	fortis	5	2	188	1
18	ad02	i	171	1917	ad02_ppi2.wav	ppi	ad	2	p	fortis	5	2	394	1
17	ad02	i	207	1917	ad02_ppi2.wav	ppi	ad	2	p	fortis	5	2	376	1
16	ad02	i	95	1917	ad02_ppi2.wav	ppi	ad	2	p	fortis	5	2	383	1
15	ad02	i	258	1917	ad02_ppi2.wav	ppi	ad	2	p	fortis	5	2	142	1
14	ad02	i	410	1917	ad02_ppi2.wav	ppi	ad	2	p	fortis	5	2	175	1
13	ad02	i	214	1917	ad02_ppi2.wav	ppi	ad	2	p	fortis	5	2	379	1
12	ad02	i	398	1917	ad02_ppi2.wav	ppi	ad	2	p	fortis	5	2	680	1
11	ad02	i	410	1917	ad02_ppi2.wav	ppi	ad	2	p	fortis	5	2	97	1
10	ad02	a	27	642	ad02_ppa2.wav	ppa	ad	2	p	fortis	5	2	186	1
9	ad02	a	35	642	ad02_ppa2.wav	ppa	ad	2	p	fortis	5	2	219	1
8	ad02	a	59	642	ad02_ppa2.wav	ppa	ad	2	p	fortis	5	2	167	1
7	ad02	a	36	642	ad02_ppa2.wav	ppa	ad	2	p	fortis	5	2	285	1
6	ad02	a	31	642	ad02_ppa2.wav	ppa	ad	2	p	fortis	5	2	172	1
5	ad02	a	340	642	ad02_ppa2.wav	ppa	ad	2	p	fortis	5	2	284	1
4	ad02	a	389	642	ad02_ppa2.wav	ppa	ad	2	p	fortis	5	2	24	1
3	ad02	a	112	642	ad02_ppa2.wav	ppa	ad	2	p	fortis	5	2	268	1
2	ad02	a	47	642	ad02_ppa2.wav	ppa	ad	2	p	fortis	5	2	243	1
1	ad02	a	57	642	ad02_ppa2.wav	ppa	ad	2	p	fortis	5	2	428	1
27	ad02	u	373	3047	ad02_pu1.wav	pu	ad	1	p	lenis	4	2	313	0
24	ad02	u	227	3192	ad02_ppu1.wav	ppu	ad	1	p	fortis	5	2	746	1
18	ad02	i	365	1887	ad02_ppi1.wav	ppi	ad	1	p	fortis	5	2	362	1
15	ad02	i	381	1887	ad02_ppi1.wav	ppi	ad	1	p	fortis	5	2	424	1
10	ad02	a	118	582	ad02_ppa1.wav	ppa	ad	1	p	fortis	5	2	342	1
9	ad02	a	413	582	ad02_ppa1.wav	ppa	ad	1	p	fortis	5	2	427	1
7	ad02	a	415	582	ad02_ppa1.wav	ppa	ad	1	p	fortis	5	2	670	1
6	ad02	a	142	582	ad02_ppa1.wav	ppa	ad	1	p	fortis	5	2	441	1
5	ad02	a	323	582	ad02_ppa1.wav	ppa	ad	1	p	fortis	5	2	727	1
4	ad02	a	224	582	ad02_ppa1.wav	ppa	ad	1	p	fortis	5	2	114	1
3	ad02	a	100	582	ad02_ppa1.wav	ppa	ad	1	p	fortis	5	2	160	1
2	ad02	a	314	582	ad02_ppa1.wav	ppa	ad	1	p	fortis	5	2	219	1
1	ad02	a	365	582	ad02_ppa1.wav	ppa	ad	1	p	fortis	5	2	310	1
17	ad02	i	291	2032	ad02_phi1.wav	phi	ad	1	p	aspirated	6	2	1254	0
30	ad02	u	318	2642	ad02_tu2.wav	tu	ad	2	t	lenis	1	2	584	0
25	ad02	u	6	2642	ad02_tu2.wav	tu	ad	2	t	lenis	1	2	2406	0
14	ad02	i	25	1337	ad02_ti2.wav	ti	ad	2	t	lenis	1	2	258	0
11	ad02	i	92	1337	ad02_ti2.wav	ti	ad	2	t	lenis	1	2	1765	0
27	ad02	u	311	2787	ad02_ttu2.wav	ttu	ad	2	t	fortis	2	2	362	1
26	ad02	u	51	2787	ad02_ttu2.wav	ttu	ad	2	t	fortis	2	2	390	1
25	ad02	u	38	2787	ad02_ttu2.wav	ttu	ad	2	t	fortis	2	2	441	1
24	ad02	u	292	2787	ad02_ttu2.wav	ttu	ad	2	t	fortis	2	2	847	1
23	ad02	u	99	2787	ad02_ttu2.wav	ttu	ad	2	t	fortis	2	2	640	1
22	ad02	u	176	2787	ad02_ttu2.wav	ttu	ad	2	t	fortis	2	2	403	1
19	ad02	i	98	1482	ad02_tti2.wav	tti	ad	2	t	fortis	2	2	510	1
17	ad02	i	222	1482	ad02_tti2.wav	tti	ad	2	t	fortis	2	2	337	1
16	ad02	i	229	1482	ad02_tti2.wav	tti	ad	2	t	fortis	2	2	445	1
14	ad02	i	266	1482	ad02_tti2.wav	tti	ad	2	t	fortis	2	2	307	1
13	ad02	i	295	1482	ad02_tti2.wav	tti	ad	2	t	fortis	2	2	645	1
11	ad02	i	72	1482	ad02_tti2.wav	tti	ad	2	t	fortis	2	2	321	1
10	ad02	a	73	207	ad02_tta2.wav	tta	ad	2	t	fortis	2	2	251	1
9	ad02	a	276	207	ad02_tta2.wav	tta	ad	2	t	fortis	2	2	577	1
8	ad02	a	361	207	ad02_tta2.wav	tta	ad	2	t	fortis	2	2	100	1
7	ad02	a	209	207	ad02_tta2.wav	tta	ad	2	t	fortis	2	2	280	1
6	ad02	a	412	207	ad02_tta2.wav	tta	ad	2	t	fortis	2	2	96	1
5	ad02	a	323	207	ad02_tta2.wav	tta	ad	2	t	fortis	2	2	369	1
4	ad02	a	162	207	ad02_tta2.wav	tta	ad	2	t	fortis	2	2	377	1
3	ad02	a	205	207	ad02_tta2.wav	tta	ad	2	t	fortis	2	2	190	1
2	ad02	a	233	207	ad02_tta2.wav	tta	ad	2	t	fortis	2	2	483	1
1	ad02	a	418	207	ad02_tta2.wav	tta	ad	2	t	fortis	2	2	312	1
27	ad02	u	403	2612	ad02_tu1.wav	tu	ad	1	t	lenis	1	2	312	0
30	ad02	u	188	2757	ad02_ttu1.wav	ttu	ad	1	t	fortis	2	2	1542	1
27	ad02	u	42	2757	ad02_ttu1.wav	ttu	ad	1	t	fortis	2	2	277	1
26	ad02	u	33	2757	ad02_ttu1.wav	ttu	ad	1	t	fortis	2	2	949	1
25	ad02	u	406	2757	ad02_ttu1.wav	ttu	ad	1	t	fortis	2	2	1058	1
22	ad02	u	330	2757	ad02_ttu1.wav	ttu	ad	1	t	fortis	2	2	3054	1
20	ad02	i	130	1452	ad02_tti1.wav	tti	ad	1	t	fortis	2	2	1125	1
19	ad02	i	93	1452	ad02_tti1.wav	tti	ad	1	t	fortis	2	2	482	1
17	ad02	i	297	1452	ad02_tti1.wav	tti	ad	1	t	fortis	2	2	785	1
16	ad02	i	70	1452	ad02_tti1.wav	tti	ad	1	t	fortis	2	2	1065	1
15	ad02	i	150	1452	ad02_tti1.wav	tti	ad	1	t	fortis	2	2	32	1
14	ad02	i	357	1452	ad02_tti1.wav	tti	ad	1	t	fortis	2	2	199	1
13	ad02	i	361	1452	ad02_tti1.wav	tti	ad	1	t	fortis	2	2	1639	1
12	ad02	i	21	1452	ad02_tti1.wav	tti	ad	1	t	fortis	2	2	751	1
11	ad02	i	305	1452	ad02_tti1.wav	tti	ad	1	t	fortis	2	2	233	1
10	ad02	a	4	147	ad02_tta1.wav	tta	ad	1	t	fortis	2	2	299	1
9	ad02	a	359	147	ad02_tta1.wav	tta	ad	1	t	fortis	2	2	507	1
7	ad02	a	119	147	ad02_tta1.wav	tta	ad	1	t	fortis	2	2	1049	1
6	ad02	a	62	147	ad02_tta1.wav	tta	ad	1	t	fortis	2	2	336	1
5	ad02	a	18	147	ad02_tta1.wav	tta	ad	1	t	fortis	2	2	369	1
4	ad02	a	277	147	ad02_tta1.wav	tta	ad	1	t	fortis	2	2	596	1
3	ad02	a	73	147	ad02_tta1.wav	tta	ad	1	t	fortis	2	2	357	1
2	ad02	a	301	147	ad02_tta1.wav	tta	ad	1	t	fortis	2	2	473	1
1	ad02	a	312	147	ad02_tta1.wav	tta	ad	1	t	fortis	2	2	930	1
29	ad02	u	105	2902	ad02_thu1.wav	thu	ad	1	t	aspirated	3	2	823	0
28	ad02	u	220	2902	ad02_thu1.wav	thu	ad	1	t	aspirated	3	2	389	0
11	ad02	i	200	1597	ad02_thi1.wav	thi	ad	1	t	aspirated	3	2	511	0
9	ad02	a	11	292	ad02_tha1.wav	tha	ad	1	t	aspirated	3	2	591	0
7	ad02	a	346	292	ad02_tha1.wav	tha	ad	1	t	aspirated	3	2	535	0
6	ad02	a	371	292	ad02_tha1.wav	tha	ad	1	t	aspirated	3	2	173	0
5	ad02	a	129	292	ad02_tha1.wav	tha	ad	1	t	aspirated	3	2	581	0
4	ad02	a	279	292	ad02_tha1.wav	tha	ad	1	t	aspirated	3	2	133	0
2	ad02	a	93	292	ad02_tha1.wav	tha	ad	1	t	aspirated	3	2	749	0
30	ad02	u	288	3512	ad02_ku2.wav	ku	ad	2	k	lenis	7	1	289	1
29	ad02	u	124	3512	ad02_ku2.wav	ku	ad	2	k	lenis	7	1	265	1
28	ad02	u	143	3512	ad02_ku2.wav	ku	ad	2	k	lenis	7	1	741	1
27	ad02	u	140	3512	ad02_ku2.wav	ku	ad	2	k	lenis	7	1	224	1
26	ad02	u	273	3512	ad02_ku2.wav	ku	ad	2	k	lenis	7	1	247	1
25	ad02	u	108	3512	ad02_ku2.wav	ku	ad	2	k	lenis	7	1	100	1
24	ad02	u	308	3512	ad02_ku2.wav	ku	ad	2	k	lenis	7	1	173	1
23	ad02	u	374	3512	ad02_ku2.wav	ku	ad	2	k	lenis	7	1	99	1
22	ad02	u	136	3512	ad02_ku2.wav	ku	ad	2	k	lenis	7	1	929	1
20	ad02	i	97	2207	ad02_ki2.wav	ki	ad	2	k	lenis	7	1	463	1
19	ad02	i	361	2207	ad02_ki2.wav	ki	ad	2	k	lenis	7	1	279	1
18	ad02	i	408	2207	ad02_ki2.wav	ki	ad	2	k	lenis	7	1	201	1
17	ad02	i	301	2207	ad02_ki2.wav	ki	ad	2	k	lenis	7	1	312	1
16	ad02	i	182	2207	ad02_ki2.wav	ki	ad	2	k	lenis	7	1	211	1
14	ad02	i	123	2207	ad02_ki2.wav	ki	ad	2	k	lenis	7	1	429	1
13	ad02	i	63	2207	ad02_ki2.wav	ki	ad	2	k	lenis	7	1	303	1
12	ad02	i	255	2207	ad02_ki2.wav	ki	ad	2	k	lenis	7	1	321	1
10	ad02	a	172	932	ad02_ka2.wav	ka	ad	2	k	lenis	7	1	194	1
9	ad02	a	204	932	ad02_ka2.wav	ka	ad	2	k	lenis	7	1	167	1
7	ad02	a	107	932	ad02_ka2.wav	ka	ad	2	k	lenis	7	1	130	1
6	ad02	a	269	932	ad02_ka2.wav	ka	ad	2	k	lenis	7	1	92	1
5	ad02	a	150	932	ad02_ka2.wav	ka	ad	2	k	lenis	7	1	259	1
4	ad02	a	142	932	ad02_ka2.wav	ka	ad	2	k	lenis	7	1	193	1
3	ad02	a	388	932	ad02_ka2.wav	ka	ad	2	k	lenis	7	1	136	1
2	ad02	a	247	932	ad02_ka2.wav	ka	ad	2	k	lenis	7	1	274	1
1	ad02	a	182	932	ad02_ka2.wav	ka	ad	2	k	lenis	7	1	426	1
30	ad02	u	109	3657	ad02_kku2.wav	kku	ad	2	k	fortis	8	1	500	0
29	ad02	u	217	3657	ad02_kku2.wav	kku	ad	2	k	fortis	8	1	257	0
28	ad02	u	126	3657	ad02_kku2.wav	kku	ad	2	k	fortis	8	1	178	0
27	ad02	u	180	3657	ad02_kku2.wav	kku	ad	2	k	fortis	8	1	120	0
26	ad02	u	318	3657	ad02_kku2.wav	kku	ad	2	k	fortis	8	1	292	0
25	ad02	u	148	3657	ad02_kku2.wav	kku	ad	2	k	fortis	8	1	360	0
24	ad02	u	154	3657	ad02_kku2.wav	kku	ad	2	k	fortis	8	1	82	0
22	ad02	u	254	3657	ad02_kku2.wav	kku	ad	2	k	fortis	8	1	351	0
21	ad02	u	270	3657	ad02_kku2.wav	kku	ad	2	k	fortis	8	1	414	0
20	ad02	i	317	2352	ad02_kki2.wav	kki	ad	2	k	fortis	8	1	2187	0
17	ad02	i	7	2352	ad02_kki2.wav	kki	ad	2	k	fortis	8	1	577	0
16	ad02	i	72	2352	ad02_kki2.wav	kki	ad	2	k	fortis	8	1	215	0
13	ad02	i	141	2352	ad02_kki2.wav	kki	ad	2	k	fortis	8	1	329	0
12	ad02	i	175	2352	ad02_kki2.wav	kki	ad	2	k	fortis	8	1	395	0
6	ad02	a	406	1222	ad02_kha2.wav	kha	ad	2	k	aspirated	9	1	141	0
30	ad02	u	271	3482	ad02_ku1.wav	ku	ad	1	k	lenis	7	1	621	1
29	ad02	u	320	3482	ad02_ku1.wav	ku	ad	1	k	lenis	7	1	649	1
28	ad02	u	119	3482	ad02_ku1.wav	ku	ad	1	k	lenis	7	1	311	1
27	ad02	u	303	3482	ad02_ku1.wav	ku	ad	1	k	lenis	7	1	241	1
26	ad02	u	394	3482	ad02_ku1.wav	ku	ad	1	k	lenis	7	1	191	1
25	ad02	u	172	3482	ad02_ku1.wav	ku	ad	1	k	lenis	7	1	139	1
24	ad02	u	266	3482	ad02_ku1.wav	ku	ad	1	k	lenis	7	1	175	1
23	ad02	u	59	3482	ad02_ku1.wav	ku	ad	1	k	lenis	7	1	159	1
22	ad02	u	28	3482	ad02_ku1.wav	ku	ad	1	k	lenis	7	1	319	1
21	ad02	u	259	3482	ad02_ku1.wav	ku	ad	1	k	lenis	7	1	95	1
20	ad02	i	213	2177	ad02_ki1.wav	ki	ad	1	k	lenis	7	1	459	1
19	ad02	i	166	2177	ad02_ki1.wav	ki	ad	1	k	lenis	7	1	1920	1
18	ad02	i	208	2177	ad02_ki1.wav	ki	ad	1	k	lenis	7	1	309	1
17	ad02	i	313	2177	ad02_ki1.wav	ki	ad	1	k	lenis	7	1	563	1
16	ad02	i	376	2177	ad02_ki1.wav	ki	ad	1	k	lenis	7	1	496	1
13	ad02	i	415	2177	ad02_ki1.wav	ki	ad	1	k	lenis	7	1	2623	1
12	ad02	i	62	2177	ad02_ki1.wav	ki	ad	1	k	lenis	7	1	123	1
6	ad02	a	37	872	ad02_ka1.wav	ka	ad	1	k	lenis	7	1	196	1
4	ad02	a	242	872	ad02_ka1.wav	ka	ad	1	k	lenis	7	1	111	1
30	ad02	u	192	3627	ad02_kku1.wav	kku	ad	1	k	fortis	8	1	636	0
29	ad02	u	385	3627	ad02_kku1.wav	kku	ad	1	k	fortis	8	1	252	0
28	ad02	u	368	3627	ad02_kku1.wav	kku	ad	1	k	fortis	8	1	2	0
27	ad02	u	386	3627	ad02_kku1.wav	kku	ad	1	k	fortis	8	1	418	0
26	ad02	u	44	3627	ad02_kku1.wav	kku	ad	1	k	fortis	8	1	248	0
25	ad02	u	298	3627	ad02_kku1.wav	kku	ad	1	k	fortis	8	1	284	0
24	ad02	u	84	3627	ad02_kku1.wav	kku	ad	1	k	fortis	8	1	2362	0
23	ad02	u	145	3627	ad02_kku1.wav	kku	ad	1	k	fortis	8	1	308	0
22	ad02	u	33	3627	ad02_kku1.wav	kku	ad	1	k	fortis	8	1	382	0
21	ad02	u	409	3627	ad02_kku1.wav	kku	ad	1	k	fortis	8	1	232	0
19	ad02	i	11	2322	ad02_kki1.wav	kki	ad	1	k	fortis	8	1	357	0
18	ad02	i	250	2322	ad02_kki1.wav	kki	ad	1	k	fortis	8	1	250	0
17	ad02	i	434	2322	ad02_kki1.wav	kki	ad	1	k	fortis	8	1	404	0
16	ad02	i	317	2322	ad02_kki1.wav	kki	ad	1	k	fortis	8	1	328	0
15	ad02	i	409	2322	ad02_kki1.wav	kki	ad	1	k	fortis	8	1	629	0
13	ad02	i	267	2322	ad02_kki1.wav	kki	ad	1	k	fortis	8	1	81	0
10	ad02	a	39	1017	ad02_kka1.wav	kka	ad	1	k	fortis	8	1	563	0
8	ad02	a	24	1017	ad02_kka1.wav	kka	ad	1	k	fortis	8	1	312	0
6	ad02	a	360	1017	ad02_kka1.wav	kka	ad	1	k	fortis	8	1	5790	0
5	ad02	a	403	1017	ad02_kka1.wav	kka	ad	1	k	fortis	8	1	259	0
3	ad02	a	342	1017	ad02_kka1.wav	kka	ad	1	k	fortis	8	1	331	0
2	ad02	a	162	1017	ad02_kka1.wav	kka	ad	1	k	fortis	8	1	655	0
1	ad02	a	141	1017	ad02_kka1.wav	kka	ad	1	k	fortis	8	1	215	0
6	ad02	a	396	1162	ad02_kha1.wav	kha	ad	1	k	aspirated	9	1	667	0
30	ad02	u	67	3077	ad02_pu2.wav	pu	ad	2	p	lenis	4	1	728	1
28	ad02	u	63	3077	ad02_pu2.wav	pu	ad	2	p	lenis	4	1	372	1
27	ad02	u	309	3077	ad02_pu2.wav	pu	ad	2	p	lenis	4	1	622	1
26	ad02	u	189	3077	ad02_pu2.wav	pu	ad	2	p	lenis	4	1	370	1
25	ad02	u	327	3077	ad02_pu2.wav	pu	ad	2	p	lenis	4	1	329	1
24	ad02	u	186	3077	ad02_pu2.wav	pu	ad	2	p	lenis	4	1	221	1
23	ad02	u	109	3077	ad02_pu2.wav	pu	ad	2	p	lenis	4	1	150	1
22	ad02	u	29	3077	ad02_pu2.wav	pu	ad	2	p	lenis	4	1	181	1
21	ad02	u	378	3077	ad02_pu2.wav	pu	ad	2	p	lenis	4	1	129	1
19	ad02	i	344	1772	ad02_pi2.wav	pi	ad	2	p	lenis	4	1	235	1
18	ad02	i	66	1772	ad02_pi2.wav	pi	ad	2	p	lenis	4	1	157	1
16	ad02	i	84	1772	ad02_pi2.wav	pi	ad	2	p	lenis	4	1	177	1
13	ad02	i	185	1772	ad02_pi2.wav	pi	ad	2	p	lenis	4	1	282	1
30	ad02	u	344	3222	ad02_ppu2.wav	ppu	ad	2	p	fortis	5	1	818	0
29	ad02	u	340	3222	ad02_ppu2.wav	ppu	ad	2	p	fortis	5	1	332	0
28	ad02	u	372	3222	ad02_ppu2.wav	ppu	ad	2	p	fortis	5	1	85	0
27	ad02	u	385	3222	ad02_ppu2.wav	ppu	ad	2	p	fortis	5	1	572	0
26	ad02	u	152	3222	ad02_ppu2.wav	ppu	ad	2	p	fortis	5	1	498	0
24	ad02	u	401	3222	ad02_ppu2.wav	ppu	ad	2	p	fortis	5	1	163	0
23	ad02	u	117	3222	ad02_ppu2.wav	ppu	ad	2	p	fortis	5	1	601	0
22	ad02	u	259	3222	ad02_ppu2.wav	ppu	ad	2	p	fortis	5	1	312	0
21	ad02	u	370	3222	ad02_ppu2.wav	ppu	ad	2	p	fortis	5	1	333	0
6	ad02	a	128	787	ad02_pha2.wav	pha	ad	2	p	aspirated	6	1	144	0
30	ad02	u	93	3047	ad02_pu1.wav	pu	ad	1	p	lenis	4	1	438	1
29	ad02	u	352	3047	ad02_pu1.wav	pu	ad	1	p	lenis	4	1	720	1
28	ad02	u	39	3047	ad02_pu1.wav	pu	ad	1	p	lenis	4	1	79	1
26	ad02	u	434	3047	ad02_pu1.wav	pu	ad	1	p	lenis	4	1	421	1
25	ad02	u	69	3047	ad02_pu1.wav	pu	ad	1	p	lenis	4	1	283	1
24	ad02	u	328	3047	ad02_pu1.wav	pu	ad	1	p	lenis	4	1	156	1
23	ad02	u	177	3047	ad02_pu1.wav	pu	ad	1	p	lenis	4	1	537	1
22	ad02	u	291	3047	ad02_pu1.wav	pu	ad	1	p	lenis	4	1	350	1
21	ad02	u	421	3047	ad02_pu1.wav	pu	ad	1	p	lenis	4	1	18	1
19	ad02	i	88	1742	ad02_pi1.wav	pi	ad	1	p	lenis	4	1	336	1
17	ad02	i	30	1742	ad02_pi1.wav	pi	ad	1	p	lenis	4	1	664	1
16	ad02	i	378	1742	ad02_pi1.wav	pi	ad	1	p	lenis	4	1	222	1
14	ad02	i	286	1742	ad02_pi1.wav	pi	ad	1	p	lenis	4	1	159	1
13	ad02	i	414	1742	ad02_pi1.wav	pi	ad	1	p	lenis	4	1	365	1
9	ad02	a	294	437	ad02_pa1.wav	pa	ad	1	p	lenis	4	1	806	1
30	ad02	u	120	3192	ad02_ppu1.wav	ppu	ad	1	p	fortis	5	1	568	0
29	ad02	u	261	3192	ad02_ppu1.wav	ppu	ad	1	p	fortis	5	1	531	0
28	ad02	u	297	3192	ad02_ppu1.wav	ppu	ad	1	p	fortis	5	1	699	0
27	ad02	u	328	3192	ad02_ppu1.wav	ppu	ad	1	p	fortis	5	1	724	0
26	ad02	u	254	3192	ad02_ppu1.wav	ppu	ad	1	p	fortis	5	1	531	0
25	ad02	u	376	3192	ad02_ppu1.wav	ppu	ad	1	p	fortis	5	1	1257	0
23	ad02	u	318	3192	ad02_ppu1.wav	ppu	ad	1	p	fortis	5	1	516	0
22	ad02	u	126	3192	ad02_ppu1.wav	ppu	ad	1	p	fortis	5	1	302	0
21	ad02	u	329	3192	ad02_ppu1.wav	ppu	ad	1	p	fortis	5	1	56	0
20	ad02	i	59	1887	ad02_ppi1.wav	ppi	ad	1	p	fortis	5	1	569	0
19	ad02	i	346	1887	ad02_ppi1.wav	ppi	ad	1	p	fortis	5	1	1682	0
17	ad02	i	73	1887	ad02_ppi1.wav	ppi	ad	1	p	fortis	5	1	672	0
16	ad02	i	434	1887	ad02_ppi1.wav	ppi	ad	1	p	fortis	5	1	747	0
14	ad02	i	434	1887	ad02_ppi1.wav	ppi	ad	1	p	fortis	5	1	238	0
13	ad02	i	321	1887	ad02_ppi1.wav	ppi	ad	1	p	fortis	5	1	1500	0
12	ad02	i	413	1887	ad02_ppi1.wav	ppi	ad	1	p	fortis	5	1	951	0
11	ad02	i	168	1887	ad02_ppi1.wav	ppi	ad	1	p	fortis	5	1	505	0
8	ad02	a	224	582	ad02_ppa1.wav	ppa	ad	1	p	fortis	5	1	695	0
6	ad02	a	277	727	ad02_pha1.wav	pha	ad	1	p	aspirated	6	1	924	0
29	ad02	u	45	2642	ad02_tu2.wav	tu	ad	2	t	lenis	1	1	655	1
28	ad02	u	408	2642	ad02_tu2.wav	tu	ad	2	t	lenis	1	1	405	1
27	ad02	u	73	2642	ad02_tu2.wav	tu	ad	2	t	lenis	1	1	469	1
26	ad02	u	387	2642	ad02_tu2.wav	tu	ad	2	t	lenis	1	1	255	1
24	ad02	u	386	2642	ad02_tu2.wav	tu	ad	2	t	lenis	1	1	362	1
23	ad02	u	270	2642	ad02_tu2.wav	tu	ad	2	t	lenis	1	1	510	1
22	ad02	u	177	2642	ad02_tu2.wav	tu	ad	2	t	lenis	1	1	263	1
21	ad02	u	10	2642	ad02_tu2.wav	tu	ad	2	t	lenis	1	1	824	1
20	ad02	i	154	1337	ad02_ti2.wav	ti	ad	2	t	lenis	1	1	323	1
19	ad02	i	218	1337	ad02_ti2.wav	ti	ad	2	t	lenis	1	1	621	1
18	ad02	i	101	1337	ad02_ti2.wav	ti	ad	2	t	lenis	1	1	962	1
17	ad02	i	131	1337	ad02_ti2.wav	ti	ad	2	t	lenis	1	1	690	1
16	ad02	i	78	1337	ad02_ti2.wav	ti	ad	2	t	lenis	1	1	447	1
15	ad02	i	137	1337	ad02_ti2.wav	ti	ad	2	t	lenis	1	1	268	1
13	ad02	i	362	1337	ad02_ti2.wav	ti	ad	2	t	lenis	1	1	300	1
12	ad02	i	287	1337	ad02_ti2.wav	ti	ad	2	t	lenis	1	1	161	1
9	ad02	a	231	62	ad02_ta2.wav	ta	ad	2	t	lenis	1	1	950	1
7	ad02	a	191	62	ad02_ta2.wav	ta	ad	2	t	lenis	1	1	400	1
6	ad02	a	330	62	ad02_ta2.wav	ta	ad	2	t	lenis	1	1	43	1
3	ad02	a	44	62	ad02_ta2.wav	ta	ad	2	t	lenis	1	1	440	1
1	ad02	a	239	62	ad02_ta2.wav	ta	ad	2	t	lenis	1	1	880	1
30	ad02	u	427	2787	ad02_ttu2.wav	ttu	ad	2	t	fortis	2	1	620	0
29	ad02	u	254	2787	ad02_ttu2.wav	ttu	ad	2	t	fortis	2	1	421	0
28	ad02	u	33	2787	ad02_ttu2.wav	ttu	ad	2	t	fortis	2	1	335	0
21	ad02	u	140	2787	ad02_ttu2.wav	ttu	ad	2	t	fortis	2	1	670	0
18	ad02	i	42	1482	ad02_tti2.wav	tti	ad	2	t	fortis	2	1	447	0
15	ad02	i	339	1482	ad02_tti2.wav	tti	ad	2	t	fortis	2	1	177	0
12	ad02	i	136	1482	ad02_tti2.wav	tti	ad	2	t	fortis	2	1	328	0
30	ad02	u	37	2612	ad02_tu1.wav	tu	ad	1	t	lenis	1	1	690	1
29	ad02	u	50	2612	ad02_tu1.wav	tu	ad	1	t	lenis	1	1	530	1
26	ad02	u	30	2612	ad02_tu1.wav	tu	ad	1	t	lenis	1	1	636	1
25	ad02	u	105	2612	ad02_tu1.wav	tu	ad	1	t	lenis	1	1	480	1
24	ad02	u	361	2612	ad02_tu1.wav	tu	ad	1	t	lenis	1	1	347	1
23	ad02	u	6	2612	ad02_tu1.wav	tu	ad	1	t	lenis	1	1	793	1
22	ad02	u	103	2612	ad02_tu1.wav	tu	ad	1	t	lenis	1	1	443	1
21	ad02	u	124	2612	ad02_tu1.wav	tu	ad	1	t	lenis	1	1	339	1
20	ad02	i	345	1307	ad02_ti1.wav	ti	ad	1	t	lenis	1	1	719	1
19	ad02	i	372	1307	ad02_ti1.wav	ti	ad	1	t	lenis	1	1	367	1
18	ad02	i	161	1307	ad02_ti1.wav	ti	ad	1	t	lenis	1	1	280	1
17	ad02	i	290	1307	ad02_ti1.wav	ti	ad	1	t	lenis	1	1	599	1
16	ad02	i	181	1307	ad02_ti1.wav	ti	ad	1	t	lenis	1	1	459	1
15	ad02	i	96	1307	ad02_ti1.wav	ti	ad	1	t	lenis	1	1	224	1
14	ad02	i	155	1307	ad02_ti1.wav	ti	ad	1	t	lenis	1	1	204	1
13	ad02	i	254	1307	ad02_ti1.wav	ti	ad	1	t	lenis	1	1	892	1
12	ad02	i	306	1307	ad02_ti1.wav	ti	ad	1	t	lenis	1	1	130	1
9	ad02	a	167	2	ad02_ta1.wav	ta	ad	1	t	lenis	1	1	549	1
8	ad02	a	247	2	ad02_ta1.wav	ta	ad	1	t	lenis	1	1	762	1
7	ad02	a	286	2	ad02_ta1.wav	ta	ad	1	t	lenis	1	1	610	1
6	ad02	a	358	2	ad02_ta1.wav	ta	ad	1	t	lenis	1	1	253	1
5	ad02	a	13	2	ad02_ta1.wav	ta	ad	1	t	lenis	1	1	475	1
4	ad02	a	131	2	ad02_ta1.wav	ta	ad	1	t	lenis	1	1	928	1
3	ad02	a	273	2	ad02_ta1.wav	ta	ad	1	t	lenis	1	1	220	1
2	ad02	a	45	2	ad02_ta1.wav	ta	ad	1	t	lenis	1	1	410	1
1	ad02	a	31	2	ad02_ta1.wav	ta	ad	1	t	lenis	1	1	450	1
29	ad02	u	218	2757	ad02_ttu1.wav	ttu	ad	1	t	fortis	2	1	333	0
28	ad02	u	312	2757	ad02_ttu1.wav	ttu	ad	1	t	fortis	2	1	183	0
24	ad02	u	252	2757	ad02_ttu1.wav	ttu	ad	1	t	fortis	2	1	664	0
23	ad02	u	388	2757	ad02_ttu1.wav	ttu	ad	1	t	fortis	2	1	1264	0
21	ad02	u	126	2757	ad02_ttu1.wav	ttu	ad	1	t	fortis	2	1	554	0
18	ad02	i	248	1452	ad02_tti1.wav	tti	ad	1	t	fortis	2	1	373	0
8	ad02	a	229	147	ad02_tta1.wav	tta	ad	1	t	fortis	2	1	360	0
20	ad02	i	224	1597	ad02_thi1.wav	thi	ad	1	t	aspirated	3	1	4277	0
19	ad02	i	148	1597	ad02_thi1.wav	thi	ad	1	t	aspirated	3	1	1014	0
17	ad02	i	78	1597	ad02_thi1.wav	thi	ad	1	t	aspirated	3	1	692	0
14	ad02	i	29	1597	ad02_thi1.wav	thi	ad	1	t	aspirated	3	1	485	0
13	ad02	i	356	1597	ad02_thi1.wav	thi	ad	1	t	aspirated	3	1	1818	0
10	ad02	a	264	292	ad02_tha1.wav	tha	ad	1	t	aspirated	3	1	435	0
8	ad02	a	342	292	ad02_tha1.wav	tha	ad	1	t	aspirated	3	1	616	0
3	ad02	a	6	292	ad02_tha1.wav	tha	ad	1	t	aspirated	3	1	1671	0
1	ad02	a	144	292	ad02_tha1.wav	tha	ad	1	t	aspirated	3	1	1533	0
21	ad03	u	355	3513	ad03_ku2.wav	ku	ad	2	k	lenis	7	na	10000	0
30	ad03	u	434	3513	ad03_ku2.wav	ku	ad	2	k	lenis	7	3	1650	0
29	ad03	u	291	3513	ad03_ku2.wav	ku	ad	2	k	lenis	7	3	303	0
26	ad03	u	162	3513	ad03_ku2.wav	ku	ad	2	k	lenis	7	3	317	0
24	ad03	u	261	3513	ad03_ku2.wav	ku	ad	2	k	lenis	7	3	995	0
23	ad03	u	292	3513	ad03_ku2.wav	ku	ad	2	k	lenis	7	3	232	0
22	ad03	u	192	3513	ad03_ku2.wav	ku	ad	2	k	lenis	7	3	553	0
20	ad03	i	423	2208	ad03_ki2.wav	ki	ad	2	k	lenis	7	3	326	0
16	ad03	i	313	2208	ad03_ki2.wav	ki	ad	2	k	lenis	7	3	280	0
15	ad03	i	201	2208	ad03_ki2.wav	ki	ad	2	k	lenis	7	3	134	0
13	ad03	i	161	2208	ad03_ki2.wav	ki	ad	2	k	lenis	7	3	482	0
11	ad03	i	126	2208	ad03_ki2.wav	ki	ad	2	k	lenis	7	3	695	0
30	ad03	u	118	3658	ad03_kku2.wav	kku	ad	2	k	fortis	8	3	802	0
29	ad03	u	116	3658	ad03_kku2.wav	kku	ad	2	k	fortis	8	3	982	0
26	ad03	u	50	3658	ad03_kku2.wav	kku	ad	2	k	fortis	8	3	332	0
25	ad03	u	9	3658	ad03_kku2.wav	kku	ad	2	k	fortis	8	3	246	0
22	ad03	u	256	3658	ad03_kku2.wav	kku	ad	2	k	fortis	8	3	599	0
20	ad03	i	145	2353	ad03_kki2.wav	kki	ad	2	k	fortis	8	3	4993	0
12	ad03	i	209	2353	ad03_kki2.wav	kki	ad	2	k	fortis	8	3	4	0
30	ad03	u	237	3803	ad03_khu2.wav	khu	ad	2	k	aspirated	9	3	449	1
27	ad03	u	273	3803	ad03_khu2.wav	khu	ad	2	k	aspirated	9	3	297	1
26	ad03	u	245	3803	ad03_khu2.wav	khu	ad	2	k	aspirated	9	3	253	1
25	ad03	u	377	3803	ad03_khu2.wav	khu	ad	2	k	aspirated	9	3	404	1
23	ad03	u	216	3803	ad03_khu2.wav	khu	ad	2	k	aspirated	9	3	476	1
22	ad03	u	334	3803	ad03_khu2.wav	khu	ad	2	k	aspirated	9	3	720	1
21	ad03	u	412	3803	ad03_khu2.wav	khu	ad	2	k	aspirated	9	3	148	1
14	ad03	i	143	2498	ad03_khi2.wav	khi	ad	2	k	aspirated	9	3	233	1
12	ad03	i	371	2498	ad03_khi2.wav	khi	ad	2	k	aspirated	9	3	4828	1
11	ad03	i	72	2498	ad03_khi2.wav	khi	ad	2	k	aspirated	9	3	481	1
8	ad03	a	15	1223	ad03_kha2.wav	kha	ad	2	k	aspirated	9	3	26	1
7	ad03	a	419	1223	ad03_kha2.wav	kha	ad	2	k	aspirated	9	3	416	1
6	ad03	a	183	1223	ad03_kha2.wav	kha	ad	2	k	aspirated	9	3	88	1
4	ad03	a	358	1223	ad03_kha2.wav	kha	ad	2	k	aspirated	9	3	358	1
2	ad03	a	19	1223	ad03_kha2.wav	kha	ad	2	k	aspirated	9	3	460	1
1	ad03	a	136	1223	ad03_kha2.wav	kha	ad	2	k	aspirated	9	3	267	1
11	ad03	i	383	2178	ad03_ki1.wav	ki	ad	1	k	lenis	7	3	705	0
1	ad03	a	431	873	ad03_ka1.wav	ka	ad	1	k	lenis	7	3	116	0
30	ad03	u	172	3628	ad03_kku1.wav	kku	ad	1	k	fortis	8	3	1178	0
28	ad03	u	434	3628	ad03_kku1.wav	kku	ad	1	k	fortis	8	3	380	0
26	ad03	u	250	3628	ad03_kku1.wav	kku	ad	1	k	fortis	8	3	384	0
21	ad03	u	88	3628	ad03_kku1.wav	kku	ad	1	k	fortis	8	3	1943	0
16	ad03	i	388	2323	ad03_kki1.wav	kki	ad	1	k	fortis	8	3	9282	0
27	ad03	u	357	3773	ad03_khu1.wav	khu	ad	1	k	aspirated	9	3	207	1
25	ad03	u	244	3773	ad03_khu1.wav	khu	ad	1	k	aspirated	9	3	128	1
21	ad03	u	4	3773	ad03_khu1.wav	khu	ad	1	k	aspirated	9	3	117	1
20	ad03	i	74	2468	ad03_khi1.wav	khi	ad	1	k	aspirated	9	3	650	1
16	ad03	i	183	2468	ad03_khi1.wav	khi	ad	1	k	aspirated	9	3	622	1
15	ad03	i	295	2468	ad03_khi1.wav	khi	ad	1	k	aspirated	9	3	258	1
12	ad03	i	234	2468	ad03_khi1.wav	khi	ad	1	k	aspirated	9	3	349	1
5	ad03	a	364	1163	ad03_kha1.wav	kha	ad	1	k	aspirated	9	3	1127	1
4	ad03	a	31	1163	ad03_kha1.wav	kha	ad	1	k	aspirated	9	3	288	1
2	ad03	a	117	1163	ad03_kha1.wav	kha	ad	1	k	aspirated	9	3	714	1
29	ad03	u	288	3078	ad03_pu2.wav	pu	ad	2	p	lenis	4	3	1004	0
27	ad03	u	276	3078	ad03_pu2.wav	pu	ad	2	p	lenis	4	3	353	0
10	ad03	a	95	498	ad03_pa2.wav	pa	ad	2	p	lenis	4	3	155	0
30	ad03	u	231	3223	ad03_ppu2.wav	ppu	ad	2	p	fortis	5	3	409	0
30	ad03	u	316	3368	ad03_phu2.wav	phu	ad	2	p	aspirated	6	3	313	1
28	ad03	u	75	3368	ad03_phu2.wav	phu	ad	2	p	aspirated	6	3	1322	1
27	ad03	u	253	3368	ad03_phu2.wav	phu	ad	2	p	aspirated	6	3	238	1
26	ad03	u	284	3368	ad03_phu2.wav	phu	ad	2	p	aspirated	6	3	213	1
22	ad03	u	172	3368	ad03_phu2.wav	phu	ad	2	p	aspirated	6	3	575	1
18	ad03	i	399	2063	ad03_phi2.wav	phi	ad	2	p	aspirated	6	3	313	1
11	ad03	i	369	2063	ad03_phi2.wav	phi	ad	2	p	aspirated	6	3	309	1
10	ad03	a	406	788	ad03_pha2.wav	pha	ad	2	p	aspirated	6	3	140	1
9	ad03	a	56	788	ad03_pha2.wav	pha	ad	2	p	aspirated	6	3	239	1
8	ad03	a	161	788	ad03_pha2.wav	pha	ad	2	p	aspirated	6	3	248	1
7	ad03	a	328	788	ad03_pha2.wav	pha	ad	2	p	aspirated	6	3	521	1
5	ad03	a	77	788	ad03_pha2.wav	pha	ad	2	p	aspirated	6	3	184	1
4	ad03	a	318	788	ad03_pha2.wav	pha	ad	2	p	aspirated	6	3	210	1
1	ad03	a	195	788	ad03_pha2.wav	pha	ad	2	p	aspirated	6	3	158	1
30	ad03	u	427	3048	ad03_pu1.wav	pu	ad	1	p	lenis	4	3	841	0
29	ad03	u	19	3048	ad03_pu1.wav	pu	ad	1	p	lenis	4	3	175	0
28	ad03	u	322	3048	ad03_pu1.wav	pu	ad	1	p	lenis	4	3	342	0
27	ad03	u	262	3048	ad03_pu1.wav	pu	ad	1	p	lenis	4	3	116	0
26	ad03	u	275	3048	ad03_pu1.wav	pu	ad	1	p	lenis	4	3	272	0
25	ad03	u	363	3048	ad03_pu1.wav	pu	ad	1	p	lenis	4	3	1749	0
24	ad03	u	271	3048	ad03_pu1.wav	pu	ad	1	p	lenis	4	3	446	0
23	ad03	u	121	3048	ad03_pu1.wav	pu	ad	1	p	lenis	4	3	234	0
22	ad03	u	206	3048	ad03_pu1.wav	pu	ad	1	p	lenis	4	3	501	0
21	ad03	u	245	3048	ad03_pu1.wav	pu	ad	1	p	lenis	4	3	458	0
20	ad03	i	57	1743	ad03_pi1.wav	pi	ad	1	p	lenis	4	3	733	0
17	ad03	i	421	1743	ad03_pi1.wav	pi	ad	1	p	lenis	4	3	545	0
15	ad03	i	285	1743	ad03_pi1.wav	pi	ad	1	p	lenis	4	3	190	0
14	ad03	i	176	1743	ad03_pi1.wav	pi	ad	1	p	lenis	4	3	38	0
9	ad03	a	114	438	ad03_pa1.wav	pa	ad	1	p	lenis	4	3	567	0
8	ad03	a	325	438	ad03_pa1.wav	pa	ad	1	p	lenis	4	3	188	0
7	ad03	a	263	438	ad03_pa1.wav	pa	ad	1	p	lenis	4	3	273	0
5	ad03	a	264	438	ad03_pa1.wav	pa	ad	1	p	lenis	4	3	541	0
4	ad03	a	427	438	ad03_pa1.wav	pa	ad	1	p	lenis	4	3	240	0
30	ad03	u	173	3338	ad03_phu1.wav	phu	ad	1	p	aspirated	6	3	793	1
29	ad03	u	57	3338	ad03_phu1.wav	phu	ad	1	p	aspirated	6	3	341	1
28	ad03	u	278	3338	ad03_phu1.wav	phu	ad	1	p	aspirated	6	3	209	1
27	ad03	u	188	3338	ad03_phu1.wav	phu	ad	1	p	aspirated	6	3	160	1
26	ad03	u	327	3338	ad03_phu1.wav	phu	ad	1	p	aspirated	6	3	110	1
25	ad03	u	205	3338	ad03_phu1.wav	phu	ad	1	p	aspirated	6	3	210	1
24	ad03	u	250	3338	ad03_phu1.wav	phu	ad	1	p	aspirated	6	3	117	1
23	ad03	u	419	3338	ad03_phu1.wav	phu	ad	1	p	aspirated	6	3	575	1
22	ad03	u	285	3338	ad03_phu1.wav	phu	ad	1	p	aspirated	6	3	497	1
21	ad03	u	293	3338	ad03_phu1.wav	phu	ad	1	p	aspirated	6	3	323	1
30	ad03	u	367	2643	ad03_tu2.wav	tu	ad	2	t	lenis	1	3	1422	0
29	ad03	u	87	2643	ad03_tu2.wav	tu	ad	2	t	lenis	1	3	684	0
27	ad03	u	34	2643	ad03_tu2.wav	tu	ad	2	t	lenis	1	3	693	0
26	ad03	u	399	2643	ad03_tu2.wav	tu	ad	2	t	lenis	1	3	302	0
25	ad03	u	57	2643	ad03_tu2.wav	tu	ad	2	t	lenis	1	3	414	0
24	ad03	u	427	2643	ad03_tu2.wav	tu	ad	2	t	lenis	1	3	432	0
23	ad03	u	375	2643	ad03_tu2.wav	tu	ad	2	t	lenis	1	3	854	0
22	ad03	u	319	2643	ad03_tu2.wav	tu	ad	2	t	lenis	1	3	496	0
21	ad03	u	264	2643	ad03_tu2.wav	tu	ad	2	t	lenis	1	3	421	0
19	ad03	i	135	1338	ad03_ti2.wav	ti	ad	2	t	lenis	1	3	501	0
18	ad03	i	386	1338	ad03_ti2.wav	ti	ad	2	t	lenis	1	3	430	0
17	ad03	i	354	1338	ad03_ti2.wav	ti	ad	2	t	lenis	1	3	522	0
16	ad03	i	390	1338	ad03_ti2.wav	ti	ad	2	t	lenis	1	3	508	0
15	ad03	i	217	1338	ad03_ti2.wav	ti	ad	2	t	lenis	1	3	118	0
14	ad03	i	237	1338	ad03_ti2.wav	ti	ad	2	t	lenis	1	3	175	0
13	ad03	i	321	1338	ad03_ti2.wav	ti	ad	2	t	lenis	1	3	1273	0
12	ad03	i	244	1338	ad03_ti2.wav	ti	ad	2	t	lenis	1	3	281	0
11	ad03	i	32	1338	ad03_ti2.wav	ti	ad	2	t	lenis	1	3	352	0
4	ad03	a	300	63	ad03_ta2.wav	ta	ad	2	t	lenis	1	3	708	0
3	ad03	a	263	63	ad03_ta2.wav	ta	ad	2	t	lenis	1	3	291	0
1	ad03	a	311	63	ad03_ta2.wav	ta	ad	2	t	lenis	1	3	2987	0
30	ad03	u	86	2788	ad03_ttu2.wav	ttu	ad	2	t	fortis	2	3	1101	0
29	ad03	u	407	2788	ad03_ttu2.wav	ttu	ad	2	t	fortis	2	3	891	0
28	ad03	u	201	2788	ad03_ttu2.wav	ttu	ad	2	t	fortis	2	3	358	0
27	ad03	u	344	2788	ad03_ttu2.wav	ttu	ad	2	t	fortis	2	3	162	0
26	ad03	u	290	2788	ad03_ttu2.wav	ttu	ad	2	t	fortis	2	3	537	0
25	ad03	u	108	2788	ad03_ttu2.wav	ttu	ad	2	t	fortis	2	3	267	0
24	ad03	u	162	2788	ad03_ttu2.wav	ttu	ad	2	t	fortis	2	3	531	0
23	ad03	u	390	2788	ad03_ttu2.wav	ttu	ad	2	t	fortis	2	3	479	0
22	ad03	u	346	2788	ad03_ttu2.wav	ttu	ad	2	t	fortis	2	3	509	0
21	ad03	u	310	2788	ad03_ttu2.wav	ttu	ad	2	t	fortis	2	3	525	0
19	ad03	i	191	1483	ad03_tti2.wav	tti	ad	2	t	fortis	2	3	921	0
18	ad03	i	5	1483	ad03_tti2.wav	tti	ad	2	t	fortis	2	3	578	0
17	ad03	i	404	1483	ad03_tti2.wav	tti	ad	2	t	fortis	2	3	817	0
16	ad03	i	386	1483	ad03_tti2.wav	tti	ad	2	t	fortis	2	3	510	0
15	ad03	i	354	1483	ad03_tti2.wav	tti	ad	2	t	fortis	2	3	234	0
14	ad03	i	39	1483	ad03_tti2.wav	tti	ad	2	t	fortis	2	3	313	0
13	ad03	i	1	1483	ad03_tti2.wav	tti	ad	2	t	fortis	2	3	1068	0
12	ad03	i	315	1483	ad03_tti2.wav	tti	ad	2	t	fortis	2	3	445	0
11	ad03	i	12	1483	ad03_tti2.wav	tti	ad	2	t	fortis	2	3	464	0
4	ad03	a	102	208	ad03_tta2.wav	tta	ad	2	t	fortis	2	3	842	0
1	ad03	a	254	208	ad03_tta2.wav	tta	ad	2	t	fortis	2	3	485	0
30	ad03	u	391	2933	ad03_thu2.wav	thu	ad	2	t	aspirated	3	3	898	1
29	ad03	u	186	2933	ad03_thu2.wav	thu	ad	2	t	aspirated	3	3	546	1
27	ad03	u	143	2933	ad03_thu2.wav	thu	ad	2	t	aspirated	3	3	361	1
26	ad03	u	199	2933	ad03_thu2.wav	thu	ad	2	t	aspirated	3	3	616	1
25	ad03	u	77	2933	ad03_thu2.wav	thu	ad	2	t	aspirated	3	3	220	1
24	ad03	u	177	2933	ad03_thu2.wav	thu	ad	2	t	aspirated	3	3	116	1
23	ad03	u	243	2933	ad03_thu2.wav	thu	ad	2	t	aspirated	3	3	207	1
22	ad03	u	370	2933	ad03_thu2.wav	thu	ad	2	t	aspirated	3	3	370	1
21	ad03	u	182	2933	ad03_thu2.wav	thu	ad	2	t	aspirated	3	3	235	1
19	ad03	i	174	1628	ad03_thi2.wav	thi	ad	2	t	aspirated	3	3	469	1
18	ad03	i	16	1628	ad03_thi2.wav	thi	ad	2	t	aspirated	3	3	303	1
16	ad03	i	161	1628	ad03_thi2.wav	thi	ad	2	t	aspirated	3	3	405	1
15	ad03	i	266	1628	ad03_thi2.wav	thi	ad	2	t	aspirated	3	3	330	1
13	ad03	i	160	1628	ad03_thi2.wav	thi	ad	2	t	aspirated	3	3	723	1
12	ad03	i	382	1628	ad03_thi2.wav	thi	ad	2	t	aspirated	3	3	313	1
11	ad03	i	403	1628	ad03_thi2.wav	thi	ad	2	t	aspirated	3	3	288	1
10	ad03	a	218	353	ad03_tha2.wav	tha	ad	2	t	aspirated	3	3	339	1
9	ad03	a	172	353	ad03_tha2.wav	tha	ad	2	t	aspirated	3	3	342	1
8	ad03	a	328	353	ad03_tha2.wav	tha	ad	2	t	aspirated	3	3	128	1
7	ad03	a	132	353	ad03_tha2.wav	tha	ad	2	t	aspirated	3	3	720	1
6	ad03	a	246	353	ad03_tha2.wav	tha	ad	2	t	aspirated	3	3	316	1
4	ad03	a	7	353	ad03_tha2.wav	tha	ad	2	t	aspirated	3	3	428	1
3	ad03	a	164	353	ad03_tha2.wav	tha	ad	2	t	aspirated	3	3	1427	1
1	ad03	a	391	353	ad03_tha2.wav	tha	ad	2	t	aspirated	3	3	710	1
29	ad03	u	91	2613	ad03_tu1.wav	tu	ad	1	t	lenis	1	3	915	0
28	ad03	u	432	2613	ad03_tu1.wav	tu	ad	1	t	lenis	1	3	133	0
25	ad03	u	333	2613	ad03_tu1.wav	tu	ad	1	t	lenis	1	3	244	0
24	ad03	u	247	2613	ad03_tu1.wav	tu	ad	1	t	lenis	1	3	1011	0
23	ad03	u	332	2613	ad03_tu1.wav	tu	ad	1	t	lenis	1	3	200	0
21	ad03	u	151	2613	ad03_tu1.wav	tu	ad	1	t	lenis	1	3	623	0
20	ad03	i	337	1308	ad03_ti1.wav	ti	ad	1	t	lenis	1	3	197	0
18	ad03	i	232	1308	ad03_ti1.wav	ti	ad	1	t	lenis	1	3	519	0
11	ad03	i	195	1308	ad03_ti1.wav	ti	ad	1	t	lenis	1	3	352	0
10	ad03	a	352	3	ad03_ta1.wav	ta	ad	1	t	lenis	1	3	421	0
9	ad03	a	369	3	ad03_ta1.wav	ta	ad	1	t	lenis	1	3	337	0
8	ad03	a	140	3	ad03_ta1.wav	ta	ad	1	t	lenis	1	3	137	0
4	ad03	a	20	3	ad03_ta1.wav	ta	ad	1	t	lenis	1	3	1259	0
3	ad03	a	118	3	ad03_ta1.wav	ta	ad	1	t	lenis	1	3	303	0
1	ad03	a	372	3	ad03_ta1.wav	ta	ad	1	t	lenis	1	3	388	0
30	ad03	u	240	2758	ad03_ttu1.wav	ttu	ad	1	t	fortis	2	3	649	0
29	ad03	u	114	2758	ad03_ttu1.wav	ttu	ad	1	t	fortis	2	3	526	0
28	ad03	u	401	2758	ad03_ttu1.wav	ttu	ad	1	t	fortis	2	3	203	0
27	ad03	u	433	2758	ad03_ttu1.wav	ttu	ad	1	t	fortis	2	3	128	0
26	ad03	u	72	2758	ad03_ttu1.wav	ttu	ad	1	t	fortis	2	3	384	0
25	ad03	u	106	2758	ad03_ttu1.wav	ttu	ad	1	t	fortis	2	3	247	0
23	ad03	u	42	2758	ad03_ttu1.wav	ttu	ad	1	t	fortis	2	3	305	0
21	ad03	u	19	2758	ad03_ttu1.wav	ttu	ad	1	t	fortis	2	3	351	0
20	ad03	i	388	1453	ad03_tti1.wav	tti	ad	1	t	fortis	2	3	6710	0
15	ad03	i	108	1453	ad03_tti1.wav	tti	ad	1	t	fortis	2	3	115	0
12	ad03	i	383	1453	ad03_tti1.wav	tti	ad	1	t	fortis	2	3	422	0
11	ad03	i	430	1453	ad03_tti1.wav	tti	ad	1	t	fortis	2	3	292	0
10	ad03	a	37	148	ad03_tta1.wav	tta	ad	1	t	fortis	2	3	308	0
6	ad03	a	287	148	ad03_tta1.wav	tta	ad	1	t	fortis	2	3	404	0
3	ad03	a	94	148	ad03_tta1.wav	tta	ad	1	t	fortis	2	3	668	0
1	ad03	a	219	148	ad03_tta1.wav	tta	ad	1	t	fortis	2	3	340	0
30	ad03	u	424	2903	ad03_thu1.wav	thu	ad	1	t	aspirated	3	3	822	1
29	ad03	u	124	2903	ad03_thu1.wav	thu	ad	1	t	aspirated	3	3	792	1
28	ad03	u	378	2903	ad03_thu1.wav	thu	ad	1	t	aspirated	3	3	689	1
27	ad03	u	391	2903	ad03_thu1.wav	thu	ad	1	t	aspirated	3	3	243	1
26	ad03	u	131	2903	ad03_thu1.wav	thu	ad	1	t	aspirated	3	3	385	1
25	ad03	u	424	2903	ad03_thu1.wav	thu	ad	1	t	aspirated	3	3	134	1
24	ad03	u	416	2903	ad03_thu1.wav	thu	ad	1	t	aspirated	3	3	232	1
23	ad03	u	275	2903	ad03_thu1.wav	thu	ad	1	t	aspirated	3	3	410	1
22	ad03	u	215	2903	ad03_thu1.wav	thu	ad	1	t	aspirated	3	3	760	1
21	ad03	u	327	2903	ad03_thu1.wav	thu	ad	1	t	aspirated	3	3	201	1
19	ad03	i	205	1598	ad03_thi1.wav	thi	ad	1	t	aspirated	3	3	846	1
18	ad03	i	255	1598	ad03_thi1.wav	thi	ad	1	t	aspirated	3	3	354	1
17	ad03	i	235	1598	ad03_thi1.wav	thi	ad	1	t	aspirated	3	3	475	1
15	ad03	i	405	1598	ad03_thi1.wav	thi	ad	1	t	aspirated	3	3	72	1
13	ad03	i	205	1598	ad03_thi1.wav	thi	ad	1	t	aspirated	3	3	215	1
11	ad03	i	348	1598	ad03_thi1.wav	thi	ad	1	t	aspirated	3	3	1959	1
10	ad03	a	426	293	ad03_tha1.wav	tha	ad	1	t	aspirated	3	3	214	1
8	ad03	a	87	293	ad03_tha1.wav	tha	ad	1	t	aspirated	3	3	802	1
7	ad03	a	14	293	ad03_tha1.wav	tha	ad	1	t	aspirated	3	3	397	1
4	ad03	a	348	293	ad03_tha1.wav	tha	ad	1	t	aspirated	3	3	680	1
3	ad03	a	13	293	ad03_tha1.wav	tha	ad	1	t	aspirated	3	3	1035	1
1	ad03	a	176	293	ad03_tha1.wav	tha	ad	1	t	aspirated	3	3	730	1
6	ad03	a	425	933	ad03_ka2.wav	ka	ad	2	k	lenis	7	2	228	0
2	ad03	a	414	933	ad03_ka2.wav	ka	ad	2	k	lenis	7	2	172	0
23	ad03	u	169	3658	ad03_kku2.wav	kku	ad	2	k	fortis	8	2	1613	1
21	ad03	u	434	3658	ad03_kku2.wav	kku	ad	2	k	fortis	8	2	568	1
19	ad03	i	364	2353	ad03_kki2.wav	kki	ad	2	k	fortis	8	2	550	1
17	ad03	i	70	2353	ad03_kki2.wav	kki	ad	2	k	fortis	8	2	840	1
16	ad03	i	192	2353	ad03_kki2.wav	kki	ad	2	k	fortis	8	2	472	1
11	ad03	i	209	2353	ad03_kki2.wav	kki	ad	2	k	fortis	8	2	527	1
10	ad03	a	118	1078	ad03_kka2.wav	kka	ad	2	k	fortis	8	2	328	1
7	ad03	a	383	1078	ad03_kka2.wav	kka	ad	2	k	fortis	8	2	110	1
5	ad03	a	179	1078	ad03_kka2.wav	kka	ad	2	k	fortis	8	2	525	1
4	ad03	a	245	1078	ad03_kka2.wav	kka	ad	2	k	fortis	8	2	206	1
3	ad03	a	200	1078	ad03_kka2.wav	kka	ad	2	k	fortis	8	2	304	1
2	ad03	a	96	1078	ad03_kka2.wav	kka	ad	2	k	fortis	8	2	538	1
1	ad03	a	210	1078	ad03_kka2.wav	kka	ad	2	k	fortis	8	2	299	1
20	ad03	i	86	2498	ad03_khi2.wav	khi	ad	2	k	aspirated	9	2	1980	0
19	ad03	i	100	2498	ad03_khi2.wav	khi	ad	2	k	aspirated	9	2	1910	0
18	ad03	i	418	2498	ad03_khi2.wav	khi	ad	2	k	aspirated	9	2	347	0
15	ad03	i	164	2178	ad03_ki1.wav	ki	ad	1	k	lenis	7	2	163	0
20	ad03	i	411	2323	ad03_kki1.wav	kki	ad	1	k	fortis	8	2	473	1
19	ad03	i	160	2323	ad03_kki1.wav	kki	ad	1	k	fortis	8	2	666	1
15	ad03	i	98	2323	ad03_kki1.wav	kki	ad	1	k	fortis	8	2	292	1
11	ad03	i	11	2323	ad03_kki1.wav	kki	ad	1	k	fortis	8	2	489	1
9	ad03	a	234	1018	ad03_kka1.wav	kka	ad	1	k	fortis	8	2	1084	1
4	ad03	a	247	1018	ad03_kka1.wav	kka	ad	1	k	fortis	8	2	543	1
3	ad03	a	218	1018	ad03_kka1.wav	kka	ad	1	k	fortis	8	2	242	1
11	ad03	i	270	2468	ad03_khi1.wav	khi	ad	1	k	aspirated	9	2	853	0
7	ad03	a	142	1163	ad03_kha1.wav	kha	ad	1	k	aspirated	9	2	1696	0
11	ad03	i	366	1773	ad03_pi2.wav	pi	ad	2	p	lenis	4	2	389	0
6	ad03	a	328	498	ad03_pa2.wav	pa	ad	2	p	lenis	4	2	851	0
1	ad03	a	103	498	ad03_pa2.wav	pa	ad	2	p	lenis	4	2	915	0
29	ad03	u	186	3223	ad03_ppu2.wav	ppu	ad	2	p	fortis	5	2	1946	1
27	ad03	u	30	3223	ad03_ppu2.wav	ppu	ad	2	p	fortis	5	2	275	1
26	ad03	u	354	3223	ad03_ppu2.wav	ppu	ad	2	p	fortis	5	2	502	1
25	ad03	u	393	3223	ad03_ppu2.wav	ppu	ad	2	p	fortis	5	2	364	1
24	ad03	u	10	3223	ad03_ppu2.wav	ppu	ad	2	p	fortis	5	2	409	1
23	ad03	u	166	3223	ad03_ppu2.wav	ppu	ad	2	p	fortis	5	2	500	1
21	ad03	u	385	3223	ad03_ppu2.wav	ppu	ad	2	p	fortis	5	2	404	1
19	ad03	i	360	1918	ad03_ppi2.wav	ppi	ad	2	p	fortis	5	2	283	1
18	ad03	i	352	1918	ad03_ppi2.wav	ppi	ad	2	p	fortis	5	2	370	1
17	ad03	i	279	1918	ad03_ppi2.wav	ppi	ad	2	p	fortis	5	2	564	1
16	ad03	i	253	1918	ad03_ppi2.wav	ppi	ad	2	p	fortis	5	2	1104	1
15	ad03	i	105	1918	ad03_ppi2.wav	ppi	ad	2	p	fortis	5	2	394	1
13	ad03	i	89	1918	ad03_ppi2.wav	ppi	ad	2	p	fortis	5	2	624	1
11	ad03	i	91	1918	ad03_ppi2.wav	ppi	ad	2	p	fortis	5	2	381	1
10	ad03	a	297	643	ad03_ppa2.wav	ppa	ad	2	p	fortis	5	2	284	1
9	ad03	a	91	643	ad03_ppa2.wav	ppa	ad	2	p	fortis	5	2	524	1
8	ad03	a	219	643	ad03_ppa2.wav	ppa	ad	2	p	fortis	5	2	360	1
7	ad03	a	105	643	ad03_ppa2.wav	ppa	ad	2	p	fortis	5	2	420	1
6	ad03	a	256	643	ad03_ppa2.wav	ppa	ad	2	p	fortis	5	2	601	1
3	ad03	a	312	643	ad03_ppa2.wav	ppa	ad	2	p	fortis	5	2	249	1
2	ad03	a	70	643	ad03_ppa2.wav	ppa	ad	2	p	fortis	5	2	445	1
1	ad03	a	123	643	ad03_ppa2.wav	ppa	ad	2	p	fortis	5	2	1280	1
25	ad03	u	322	3368	ad03_phu2.wav	phu	ad	2	p	aspirated	6	2	457	0
14	ad03	i	178	2063	ad03_phi2.wav	phi	ad	2	p	aspirated	6	2	634	0
27	ad03	u	110	3193	ad03_ppu1.wav	ppu	ad	1	p	fortis	5	2	662	1
25	ad03	u	28	3193	ad03_ppu1.wav	ppu	ad	1	p	fortis	5	2	506	1
17	ad03	i	212	1888	ad03_ppi1.wav	ppi	ad	1	p	fortis	5	2	895	1
15	ad03	i	311	1888	ad03_ppi1.wav	ppi	ad	1	p	fortis	5	2	506	1
14	ad03	i	59	1888	ad03_ppi1.wav	ppi	ad	1	p	fortis	5	2	256	1
11	ad03	i	357	1888	ad03_ppi1.wav	ppi	ad	1	p	fortis	5	2	172	1
4	ad03	a	350	583	ad03_ppa1.wav	ppa	ad	1	p	fortis	5	2	86	1
1	ad03	a	87	583	ad03_ppa1.wav	ppa	ad	1	p	fortis	5	2	1600	1
10	ad03	a	205	63	ad03_ta2.wav	ta	ad	2	t	lenis	1	2	1092	0
7	ad03	a	36	63	ad03_ta2.wav	ta	ad	2	t	lenis	1	2	601	0
2	ad03	a	171	63	ad03_ta2.wav	ta	ad	2	t	lenis	1	2	3812	0
10	ad03	a	143	208	ad03_tta2.wav	tta	ad	2	t	fortis	2	2	1866	1
9	ad03	a	241	208	ad03_tta2.wav	tta	ad	2	t	fortis	2	2	914	1
7	ad03	a	180	208	ad03_tta2.wav	tta	ad	2	t	fortis	2	2	781	1
6	ad03	a	313	208	ad03_tta2.wav	tta	ad	2	t	fortis	2	2	391	1
5	ad03	a	259	208	ad03_tta2.wav	tta	ad	2	t	fortis	2	2	1818	1
2	ad03	a	129	208	ad03_tta2.wav	tta	ad	2	t	fortis	2	2	750	1
28	ad03	u	237	2933	ad03_thu2.wav	thu	ad	2	t	aspirated	3	2	481	0
17	ad03	i	45	1628	ad03_thi2.wav	thi	ad	2	t	aspirated	3	2	776	0
30	ad03	u	131	2613	ad03_tu1.wav	tu	ad	1	t	lenis	1	2	2053	0
7	ad03	a	125	148	ad03_tta1.wav	tta	ad	1	t	fortis	2	2	1031	1
2	ad03	a	147	293	ad03_tha1.wav	tha	ad	1	t	aspirated	3	2	1170	0
28	ad03	u	425	3513	ad03_ku2.wav	ku	ad	2	k	lenis	7	1	124	1
27	ad03	u	57	3513	ad03_ku2.wav	ku	ad	2	k	lenis	7	1	278	1
19	ad03	i	356	2208	ad03_ki2.wav	ki	ad	2	k	lenis	7	1	572	1
18	ad03	i	104	2208	ad03_ki2.wav	ki	ad	2	k	lenis	7	1	595	1
17	ad03	i	117	2208	ad03_ki2.wav	ki	ad	2	k	lenis	7	1	564	1
14	ad03	i	10	2208	ad03_ki2.wav	ki	ad	2	k	lenis	7	1	91	1
12	ad03	i	94	2208	ad03_ki2.wav	ki	ad	2	k	lenis	7	1	625	1
10	ad03	a	219	933	ad03_ka2.wav	ka	ad	2	k	lenis	7	1	160	1
9	ad03	a	293	933	ad03_ka2.wav	ka	ad	2	k	lenis	7	1	299	1
8	ad03	a	53	933	ad03_ka2.wav	ka	ad	2	k	lenis	7	1	413	1
7	ad03	a	25	933	ad03_ka2.wav	ka	ad	2	k	lenis	7	1	516	1
5	ad03	a	432	933	ad03_ka2.wav	ka	ad	2	k	lenis	7	1	373	1
4	ad03	a	226	933	ad03_ka2.wav	ka	ad	2	k	lenis	7	1	712	1
3	ad03	a	103	933	ad03_ka2.wav	ka	ad	2	k	lenis	7	1	400	1
1	ad03	a	247	933	ad03_ka2.wav	ka	ad	2	k	lenis	7	1	1689	1
28	ad03	u	97	3658	ad03_kku2.wav	kku	ad	2	k	fortis	8	1	328	0
27	ad03	u	86	3658	ad03_kku2.wav	kku	ad	2	k	fortis	8	1	415	0
24	ad03	u	66	3658	ad03_kku2.wav	kku	ad	2	k	fortis	8	1	1910	0
18	ad03	i	33	2353	ad03_kki2.wav	kki	ad	2	k	fortis	8	1	210	0
15	ad03	i	197	2353	ad03_kki2.wav	kki	ad	2	k	fortis	8	1	217	0
14	ad03	i	38	2353	ad03_kki2.wav	kki	ad	2	k	fortis	8	1	241	0
13	ad03	i	348	2353	ad03_kki2.wav	kki	ad	2	k	fortis	8	1	511	0
9	ad03	a	207	1078	ad03_kka2.wav	kka	ad	2	k	fortis	8	1	366	0
8	ad03	a	25	1078	ad03_kka2.wav	kka	ad	2	k	fortis	8	1	167	0
6	ad03	a	231	1078	ad03_kka2.wav	kka	ad	2	k	fortis	8	1	77	0
29	ad03	u	362	3803	ad03_khu2.wav	khu	ad	2	k	aspirated	9	1	754	0
28	ad03	u	159	3803	ad03_khu2.wav	khu	ad	2	k	aspirated	9	1	876	0
24	ad03	u	46	3803	ad03_khu2.wav	khu	ad	2	k	aspirated	9	1	582	0
17	ad03	i	5	2498	ad03_khi2.wav	khi	ad	2	k	aspirated	9	1	663	0
16	ad03	i	230	2498	ad03_khi2.wav	khi	ad	2	k	aspirated	9	1	571	0
15	ad03	i	364	2498	ad03_khi2.wav	khi	ad	2	k	aspirated	9	1	528	0
13	ad03	i	82	2498	ad03_khi2.wav	khi	ad	2	k	aspirated	9	1	455	0
10	ad03	a	62	1223	ad03_kha2.wav	kha	ad	2	k	aspirated	9	1	95	0
9	ad03	a	375	1223	ad03_kha2.wav	kha	ad	2	k	aspirated	9	1	888	0
5	ad03	a	248	1223	ad03_kha2.wav	kha	ad	2	k	aspirated	9	1	223	0
3	ad03	a	250	1223	ad03_kha2.wav	kha	ad	2	k	aspirated	9	1	415	0
30	ad03	u	164	3483	ad03_ku1.wav	ku	ad	1	k	lenis	7	1	525	1
29	ad03	u	226	3483	ad03_ku1.wav	ku	ad	1	k	lenis	7	1	550	1
28	ad03	u	193	3483	ad03_ku1.wav	ku	ad	1	k	lenis	7	1	279	1
27	ad03	u	58	3483	ad03_ku1.wav	ku	ad	1	k	lenis	7	1	181	1
26	ad03	u	392	3483	ad03_ku1.wav	ku	ad	1	k	lenis	7	1	295	1
25	ad03	u	58	3483	ad03_ku1.wav	ku	ad	1	k	lenis	7	1	413	1
24	ad03	u	64	3483	ad03_ku1.wav	ku	ad	1	k	lenis	7	1	353	1
23	ad03	u	242	3483	ad03_ku1.wav	ku	ad	1	k	lenis	7	1	281	1
22	ad03	u	140	3483	ad03_ku1.wav	ku	ad	1	k	lenis	7	1	537	1
21	ad03	u	173	3483	ad03_ku1.wav	ku	ad	1	k	lenis	7	1	631	1
20	ad03	i	290	2178	ad03_ki1.wav	ki	ad	1	k	lenis	7	1	233	1
19	ad03	i	54	2178	ad03_ki1.wav	ki	ad	1	k	lenis	7	1	524	1
18	ad03	i	52	2178	ad03_ki1.wav	ki	ad	1	k	lenis	7	1	150	1
17	ad03	i	258	2178	ad03_ki1.wav	ki	ad	1	k	lenis	7	1	593	1
16	ad03	i	311	2178	ad03_ki1.wav	ki	ad	1	k	lenis	7	1	369	1
14	ad03	i	296	2178	ad03_ki1.wav	ki	ad	1	k	lenis	7	1	147	1
13	ad03	i	109	2178	ad03_ki1.wav	ki	ad	1	k	lenis	7	1	236	1
12	ad03	i	30	2178	ad03_ki1.wav	ki	ad	1	k	lenis	7	1	557	1
10	ad03	a	250	873	ad03_ka1.wav	ka	ad	1	k	lenis	7	1	378	1
9	ad03	a	42	873	ad03_ka1.wav	ka	ad	1	k	lenis	7	1	119	1
8	ad03	a	308	873	ad03_ka1.wav	ka	ad	1	k	lenis	7	1	130	1
7	ad03	a	191	873	ad03_ka1.wav	ka	ad	1	k	lenis	7	1	880	1
6	ad03	a	65	873	ad03_ka1.wav	ka	ad	1	k	lenis	7	1	179	1
5	ad03	a	46	873	ad03_ka1.wav	ka	ad	1	k	lenis	7	1	358	1
4	ad03	a	261	873	ad03_ka1.wav	ka	ad	1	k	lenis	7	1	343	1
3	ad03	a	303	873	ad03_ka1.wav	ka	ad	1	k	lenis	7	1	117	1
2	ad03	a	98	873	ad03_ka1.wav	ka	ad	1	k	lenis	7	1	550	1
29	ad03	u	144	3628	ad03_kku1.wav	kku	ad	1	k	fortis	8	1	403	0
27	ad03	u	284	3628	ad03_kku1.wav	kku	ad	1	k	fortis	8	1	1032	0
25	ad03	u	53	3628	ad03_kku1.wav	kku	ad	1	k	fortis	8	1	626	0
24	ad03	u	281	3628	ad03_kku1.wav	kku	ad	1	k	fortis	8	1	215	0
23	ad03	u	313	3628	ad03_kku1.wav	kku	ad	1	k	fortis	8	1	543	0
22	ad03	u	227	3628	ad03_kku1.wav	kku	ad	1	k	fortis	8	1	467	0
18	ad03	i	169	2323	ad03_kki1.wav	kki	ad	1	k	fortis	8	1	343	0
17	ad03	i	256	2323	ad03_kki1.wav	kki	ad	1	k	fortis	8	1	595	0
14	ad03	i	396	2323	ad03_kki1.wav	kki	ad	1	k	fortis	8	1	195	0
13	ad03	i	115	2323	ad03_kki1.wav	kki	ad	1	k	fortis	8	1	342	0
12	ad03	i	101	2323	ad03_kki1.wav	kki	ad	1	k	fortis	8	1	339	0
10	ad03	a	19	1018	ad03_kka1.wav	kka	ad	1	k	fortis	8	1	342	0
8	ad03	a	317	1018	ad03_kka1.wav	kka	ad	1	k	fortis	8	1	511	0
7	ad03	a	371	1018	ad03_kka1.wav	kka	ad	1	k	fortis	8	1	229	0
6	ad03	a	110	1018	ad03_kka1.wav	kka	ad	1	k	fortis	8	1	87	0
5	ad03	a	61	1018	ad03_kka1.wav	kka	ad	1	k	fortis	8	1	341	0
2	ad03	a	134	1018	ad03_kka1.wav	kka	ad	1	k	fortis	8	1	1079	0
1	ad03	a	415	1018	ad03_kka1.wav	kka	ad	1	k	fortis	8	1	317	0
30	ad03	u	374	3773	ad03_khu1.wav	khu	ad	1	k	aspirated	9	1	576	0
29	ad03	u	143	3773	ad03_khu1.wav	khu	ad	1	k	aspirated	9	1	454	0
28	ad03	u	278	3773	ad03_khu1.wav	khu	ad	1	k	aspirated	9	1	402	0
26	ad03	u	203	3773	ad03_khu1.wav	khu	ad	1	k	aspirated	9	1	395	0
24	ad03	u	323	3773	ad03_khu1.wav	khu	ad	1	k	aspirated	9	1	273	0
23	ad03	u	23	3773	ad03_khu1.wav	khu	ad	1	k	aspirated	9	1	803	0
22	ad03	u	329	3773	ad03_khu1.wav	khu	ad	1	k	aspirated	9	1	397	0
19	ad03	i	183	2468	ad03_khi1.wav	khi	ad	1	k	aspirated	9	1	526	0
18	ad03	i	3	2468	ad03_khi1.wav	khi	ad	1	k	aspirated	9	1	358	0
17	ad03	i	287	2468	ad03_khi1.wav	khi	ad	1	k	aspirated	9	1	767	0
14	ad03	i	58	2468	ad03_khi1.wav	khi	ad	1	k	aspirated	9	1	217	0
13	ad03	i	430	2468	ad03_khi1.wav	khi	ad	1	k	aspirated	9	1	241	0
10	ad03	a	95	1163	ad03_kha1.wav	kha	ad	1	k	aspirated	9	1	524	0
9	ad03	a	188	1163	ad03_kha1.wav	kha	ad	1	k	aspirated	9	1	352	0
8	ad03	a	425	1163	ad03_kha1.wav	kha	ad	1	k	aspirated	9	1	156	0
6	ad03	a	279	1163	ad03_kha1.wav	kha	ad	1	k	aspirated	9	1	336	0
3	ad03	a	70	1163	ad03_kha1.wav	kha	ad	1	k	aspirated	9	1	250	0
1	ad03	a	200	1163	ad03_kha1.wav	kha	ad	1	k	aspirated	9	1	3026	0
30	ad03	u	196	3078	ad03_pu2.wav	pu	ad	2	p	lenis	4	1	338	1
28	ad03	u	320	3078	ad03_pu2.wav	pu	ad	2	p	lenis	4	1	1002	1
26	ad03	u	116	3078	ad03_pu2.wav	pu	ad	2	p	lenis	4	1	520	1
25	ad03	u	165	3078	ad03_pu2.wav	pu	ad	2	p	lenis	4	1	712	1
24	ad03	u	326	3078	ad03_pu2.wav	pu	ad	2	p	lenis	4	1	412	1
23	ad03	u	409	3078	ad03_pu2.wav	pu	ad	2	p	lenis	4	1	431	1
22	ad03	u	278	3078	ad03_pu2.wav	pu	ad	2	p	lenis	4	1	491	1
21	ad03	u	16	3078	ad03_pu2.wav	pu	ad	2	p	lenis	4	1	469	1
20	ad03	i	187	1773	ad03_pi2.wav	pi	ad	2	p	lenis	4	1	1325	1
19	ad03	i	215	1773	ad03_pi2.wav	pi	ad	2	p	lenis	4	1	1474	1
18	ad03	i	71	1773	ad03_pi2.wav	pi	ad	2	p	lenis	4	1	293	1
17	ad03	i	391	1773	ad03_pi2.wav	pi	ad	2	p	lenis	4	1	943	1
16	ad03	i	302	1773	ad03_pi2.wav	pi	ad	2	p	lenis	4	1	380	1
15	ad03	i	197	1773	ad03_pi2.wav	pi	ad	2	p	lenis	4	1	164	1
14	ad03	i	307	1773	ad03_pi2.wav	pi	ad	2	p	lenis	4	1	186	1
13	ad03	i	59	1773	ad03_pi2.wav	pi	ad	2	p	lenis	4	1	312	1
12	ad03	i	204	1773	ad03_pi2.wav	pi	ad	2	p	lenis	4	1	241	1
9	ad03	a	178	498	ad03_pa2.wav	pa	ad	2	p	lenis	4	1	231	1
8	ad03	a	71	498	ad03_pa2.wav	pa	ad	2	p	lenis	4	1	166	1
7	ad03	a	216	498	ad03_pa2.wav	pa	ad	2	p	lenis	4	1	1214	1
5	ad03	a	365	498	ad03_pa2.wav	pa	ad	2	p	lenis	4	1	228	1
4	ad03	a	182	498	ad03_pa2.wav	pa	ad	2	p	lenis	4	1	221	1
3	ad03	a	209	498	ad03_pa2.wav	pa	ad	2	p	lenis	4	1	290	1
2	ad03	a	189	498	ad03_pa2.wav	pa	ad	2	p	lenis	4	1	199	1
28	ad03	u	171	3223	ad03_ppu2.wav	ppu	ad	2	p	fortis	5	1	586	0
22	ad03	u	118	3223	ad03_ppu2.wav	ppu	ad	2	p	fortis	5	1	384	0
20	ad03	i	192	1918	ad03_ppi2.wav	ppi	ad	2	p	fortis	5	1	567	0
14	ad03	i	196	1918	ad03_ppi2.wav	ppi	ad	2	p	fortis	5	1	273	0
12	ad03	i	90	1918	ad03_ppi2.wav	ppi	ad	2	p	fortis	5	1	238	0
5	ad03	a	328	643	ad03_ppa2.wav	ppa	ad	2	p	fortis	5	1	592	0
4	ad03	a	331	643	ad03_ppa2.wav	ppa	ad	2	p	fortis	5	1	241	0
29	ad03	u	380	3368	ad03_phu2.wav	phu	ad	2	p	aspirated	6	1	441	0
24	ad03	u	379	3368	ad03_phu2.wav	phu	ad	2	p	aspirated	6	1	264	0
23	ad03	u	158	3368	ad03_phu2.wav	phu	ad	2	p	aspirated	6	1	376	0
21	ad03	u	360	3368	ad03_phu2.wav	phu	ad	2	p	aspirated	6	1	288	0
20	ad03	i	164	2063	ad03_phi2.wav	phi	ad	2	p	aspirated	6	1	3316	0
19	ad03	i	278	2063	ad03_phi2.wav	phi	ad	2	p	aspirated	6	1	409	0
17	ad03	i	170	2063	ad03_phi2.wav	phi	ad	2	p	aspirated	6	1	592	0
16	ad03	i	258	2063	ad03_phi2.wav	phi	ad	2	p	aspirated	6	1	464	0
15	ad03	i	104	2063	ad03_phi2.wav	phi	ad	2	p	aspirated	6	1	746	0
13	ad03	i	372	2063	ad03_phi2.wav	phi	ad	2	p	aspirated	6	1	322	0
12	ad03	i	389	2063	ad03_phi2.wav	phi	ad	2	p	aspirated	6	1	164	0
6	ad03	a	247	788	ad03_pha2.wav	pha	ad	2	p	aspirated	6	1	316	0
3	ad03	a	56	788	ad03_pha2.wav	pha	ad	2	p	aspirated	6	1	182	0
2	ad03	a	220	788	ad03_pha2.wav	pha	ad	2	p	aspirated	6	1	305	0
19	ad03	i	291	1743	ad03_pi1.wav	pi	ad	1	p	lenis	4	1	404	1
18	ad03	i	150	1743	ad03_pi1.wav	pi	ad	1	p	lenis	4	1	877	1
16	ad03	i	407	1743	ad03_pi1.wav	pi	ad	1	p	lenis	4	1	392	1
13	ad03	i	110	1743	ad03_pi1.wav	pi	ad	1	p	lenis	4	1	529	1
12	ad03	i	249	1743	ad03_pi1.wav	pi	ad	1	p	lenis	4	1	333	1
11	ad03	i	78	1743	ad03_pi1.wav	pi	ad	1	p	lenis	4	1	1428	1
10	ad03	a	312	438	ad03_pa1.wav	pa	ad	1	p	lenis	4	1	222	1
6	ad03	a	218	438	ad03_pa1.wav	pa	ad	1	p	lenis	4	1	375	1
3	ad03	a	12	438	ad03_pa1.wav	pa	ad	1	p	lenis	4	1	628	1
2	ad03	a	345	438	ad03_pa1.wav	pa	ad	1	p	lenis	4	1	199	1
1	ad03	a	192	438	ad03_pa1.wav	pa	ad	1	p	lenis	4	1	287	1
30	ad03	u	365	3193	ad03_ppu1.wav	ppu	ad	1	p	fortis	5	1	575	0
29	ad03	u	386	3193	ad03_ppu1.wav	ppu	ad	1	p	fortis	5	1	614	0
28	ad03	u	200	3193	ad03_ppu1.wav	ppu	ad	1	p	fortis	5	1	135	0
26	ad03	u	367	3193	ad03_ppu1.wav	ppu	ad	1	p	fortis	5	1	836	0
24	ad03	u	413	3193	ad03_ppu1.wav	ppu	ad	1	p	fortis	5	1	343	0
23	ad03	u	246	3193	ad03_ppu1.wav	ppu	ad	1	p	fortis	5	1	267	0
22	ad03	u	192	3193	ad03_ppu1.wav	ppu	ad	1	p	fortis	5	1	472	0
21	ad03	u	130	3193	ad03_ppu1.wav	ppu	ad	1	p	fortis	5	1	347	0
20	ad03	i	218	1888	ad03_ppi1.wav	ppi	ad	1	p	fortis	5	1	2367	0
19	ad03	i	194	1888	ad03_ppi1.wav	ppi	ad	1	p	fortis	5	1	634	0
18	ad03	i	368	1888	ad03_ppi1.wav	ppi	ad	1	p	fortis	5	1	1599	0
16	ad03	i	53	1888	ad03_ppi1.wav	ppi	ad	1	p	fortis	5	1	460	0
13	ad03	i	187	1888	ad03_ppi1.wav	ppi	ad	1	p	fortis	5	1	467	0
12	ad03	i	313	1888	ad03_ppi1.wav	ppi	ad	1	p	fortis	5	1	399	0
10	ad03	a	358	583	ad03_ppa1.wav	ppa	ad	1	p	fortis	5	1	1473	0
9	ad03	a	109	583	ad03_ppa1.wav	ppa	ad	1	p	fortis	5	1	201	0
8	ad03	a	151	583	ad03_ppa1.wav	ppa	ad	1	p	fortis	5	1	159	0
7	ad03	a	432	583	ad03_ppa1.wav	ppa	ad	1	p	fortis	5	1	842	0
6	ad03	a	69	583	ad03_ppa1.wav	ppa	ad	1	p	fortis	5	1	1174	0
5	ad03	a	378	583	ad03_ppa1.wav	ppa	ad	1	p	fortis	5	1	373	0
3	ad03	a	306	583	ad03_ppa1.wav	ppa	ad	1	p	fortis	5	1	520	0
2	ad03	a	357	583	ad03_ppa1.wav	ppa	ad	1	p	fortis	5	1	132	0
20	ad03	i	70	2033	ad03_phi1.wav	phi	ad	1	p	aspirated	6	1	1998	0
19	ad03	i	10	2033	ad03_phi1.wav	phi	ad	1	p	aspirated	6	1	645	0
18	ad03	i	199	2033	ad03_phi1.wav	phi	ad	1	p	aspirated	6	1	228	0
17	ad03	i	333	2033	ad03_phi1.wav	phi	ad	1	p	aspirated	6	1	494	0
16	ad03	i	176	2033	ad03_phi1.wav	phi	ad	1	p	aspirated	6	1	825	0
15	ad03	i	196	2033	ad03_phi1.wav	phi	ad	1	p	aspirated	6	1	283	0
14	ad03	i	96	2033	ad03_phi1.wav	phi	ad	1	p	aspirated	6	1	176	0
13	ad03	i	183	2033	ad03_phi1.wav	phi	ad	1	p	aspirated	6	1	468	0
12	ad03	i	174	2033	ad03_phi1.wav	phi	ad	1	p	aspirated	6	1	363	0
11	ad03	i	172	2033	ad03_phi1.wav	phi	ad	1	p	aspirated	6	1	355	0
10	ad03	a	55	728	ad03_pha1.wav	pha	ad	1	p	aspirated	6	1	726	0
9	ad03	a	339	728	ad03_pha1.wav	pha	ad	1	p	aspirated	6	1	377	0
8	ad03	a	339	728	ad03_pha1.wav	pha	ad	1	p	aspirated	6	1	216	0
7	ad03	a	128	728	ad03_pha1.wav	pha	ad	1	p	aspirated	6	1	734	0
6	ad03	a	124	728	ad03_pha1.wav	pha	ad	1	p	aspirated	6	1	215	0
5	ad03	a	12	728	ad03_pha1.wav	pha	ad	1	p	aspirated	6	1	719	0
4	ad03	a	256	728	ad03_pha1.wav	pha	ad	1	p	aspirated	6	1	1106	0
3	ad03	a	259	728	ad03_pha1.wav	pha	ad	1	p	aspirated	6	1	890	0
2	ad03	a	311	728	ad03_pha1.wav	pha	ad	1	p	aspirated	6	1	204	0
1	ad03	a	265	728	ad03_pha1.wav	pha	ad	1	p	aspirated	6	1	501	0
28	ad03	u	353	2643	ad03_tu2.wav	tu	ad	2	t	lenis	1	1	79	1
20	ad03	i	142	1338	ad03_ti2.wav	ti	ad	2	t	lenis	1	1	1630	1
9	ad03	a	350	63	ad03_ta2.wav	ta	ad	2	t	lenis	1	1	379	1
8	ad03	a	280	63	ad03_ta2.wav	ta	ad	2	t	lenis	1	1	572	1
6	ad03	a	69	63	ad03_ta2.wav	ta	ad	2	t	lenis	1	1	2201	1
5	ad03	a	413	63	ad03_ta2.wav	ta	ad	2	t	lenis	1	1	396	1
20	ad03	i	30	1483	ad03_tti2.wav	tti	ad	2	t	fortis	2	1	2401	0
8	ad03	a	155	208	ad03_tta2.wav	tta	ad	2	t	fortis	2	1	433	0
3	ad03	a	142	208	ad03_tta2.wav	tta	ad	2	t	fortis	2	1	1960	0
20	ad03	i	50	1628	ad03_thi2.wav	thi	ad	2	t	aspirated	3	1	1518	0
14	ad03	i	252	1628	ad03_thi2.wav	thi	ad	2	t	aspirated	3	1	431	0
5	ad03	a	266	353	ad03_tha2.wav	tha	ad	2	t	aspirated	3	1	2585	0
2	ad03	a	152	353	ad03_tha2.wav	tha	ad	2	t	aspirated	3	1	931	0
27	ad03	u	52	2613	ad03_tu1.wav	tu	ad	1	t	lenis	1	1	814	1
26	ad03	u	170	2613	ad03_tu1.wav	tu	ad	1	t	lenis	1	1	296	1
22	ad03	u	337	2613	ad03_tu1.wav	tu	ad	1	t	lenis	1	1	294	1
19	ad03	i	53	1308	ad03_ti1.wav	ti	ad	1	t	lenis	1	1	496	1
17	ad03	i	66	1308	ad03_ti1.wav	ti	ad	1	t	lenis	1	1	408	1
16	ad03	i	335	1308	ad03_ti1.wav	ti	ad	1	t	lenis	1	1	1975	1
15	ad03	i	235	1308	ad03_ti1.wav	ti	ad	1	t	lenis	1	1	199	1
14	ad03	i	366	1308	ad03_ti1.wav	ti	ad	1	t	lenis	1	1	157	1
13	ad03	i	207	1308	ad03_ti1.wav	ti	ad	1	t	lenis	1	1	293	1
12	ad03	i	392	1308	ad03_ti1.wav	ti	ad	1	t	lenis	1	1	247	1
7	ad03	a	178	3	ad03_ta1.wav	ta	ad	1	t	lenis	1	1	730	1
6	ad03	a	159	3	ad03_ta1.wav	ta	ad	1	t	lenis	1	1	444	1
5	ad03	a	75	3	ad03_ta1.wav	ta	ad	1	t	lenis	1	1	2627	1
2	ad03	a	186	3	ad03_ta1.wav	ta	ad	1	t	lenis	1	1	1496	1
24	ad03	u	198	2758	ad03_ttu1.wav	ttu	ad	1	t	fortis	2	1	793	0
22	ad03	u	60	2758	ad03_ttu1.wav	ttu	ad	1	t	fortis	2	1	289	0
19	ad03	i	367	1453	ad03_tti1.wav	tti	ad	1	t	fortis	2	1	487	0
18	ad03	i	271	1453	ad03_tti1.wav	tti	ad	1	t	fortis	2	1	301	0
17	ad03	i	166	1453	ad03_tti1.wav	tti	ad	1	t	fortis	2	1	641	0
16	ad03	i	201	1453	ad03_tti1.wav	tti	ad	1	t	fortis	2	1	360	0
14	ad03	i	313	1453	ad03_tti1.wav	tti	ad	1	t	fortis	2	1	617	0
13	ad03	i	418	1453	ad03_tti1.wav	tti	ad	1	t	fortis	2	1	254	0
9	ad03	a	322	148	ad03_tta1.wav	tta	ad	1	t	fortis	2	1	330	0
8	ad03	a	142	148	ad03_tta1.wav	tta	ad	1	t	fortis	2	1	458	0
5	ad03	a	165	148	ad03_tta1.wav	tta	ad	1	t	fortis	2	1	1532	0
4	ad03	a	331	148	ad03_tta1.wav	tta	ad	1	t	fortis	2	1	638	0
2	ad03	a	88	148	ad03_tta1.wav	tta	ad	1	t	fortis	2	1	346	0
20	ad03	i	10	1598	ad03_thi1.wav	thi	ad	1	t	aspirated	3	1	5497	0
16	ad03	i	52	1598	ad03_thi1.wav	thi	ad	1	t	aspirated	3	1	2817	0
14	ad03	i	55	1598	ad03_thi1.wav	thi	ad	1	t	aspirated	3	1	486	0
12	ad03	i	97	1598	ad03_thi1.wav	thi	ad	1	t	aspirated	3	1	306	0
9	ad03	a	244	293	ad03_tha1.wav	tha	ad	1	t	aspirated	3	1	525	0
6	ad03	a	203	293	ad03_tha1.wav	tha	ad	1	t	aspirated	3	1	806	0
5	ad03	a	316	293	ad03_tha1.wav	tha	ad	1	t	aspirated	3	1	860	0
12	ad04	i	257	2209	ad04_ki2.wav	ki	ad	2	k	lenis	7	3	696	0
11	ad04	i	201	2209	ad04_ki2.wav	ki	ad	2	k	lenis	7	3	336	0
1	ad04	a	249	934	ad04_ka2.wav	ka	ad	2	k	lenis	7	3	260	0
30	ad04	u	29	3804	ad04_khu2.wav	khu	ad	2	k	aspirated	9	3	514	1
29	ad04	u	191	3804	ad04_khu2.wav	khu	ad	2	k	aspirated	9	3	621	1
28	ad04	u	133	3804	ad04_khu2.wav	khu	ad	2	k	aspirated	9	3	150	1
27	ad04	u	324	3804	ad04_khu2.wav	khu	ad	2	k	aspirated	9	3	195	1
26	ad04	u	80	3804	ad04_khu2.wav	khu	ad	2	k	aspirated	9	3	171	1
25	ad04	u	330	3804	ad04_khu2.wav	khu	ad	2	k	aspirated	9	3	1284	1
24	ad04	u	157	3804	ad04_khu2.wav	khu	ad	2	k	aspirated	9	3	137	1
23	ad04	u	351	3804	ad04_khu2.wav	khu	ad	2	k	aspirated	9	3	145	1
22	ad04	u	255	3804	ad04_khu2.wav	khu	ad	2	k	aspirated	9	3	237	1
21	ad04	u	110	3804	ad04_khu2.wav	khu	ad	2	k	aspirated	9	3	383	1
20	ad04	i	161	2499	ad04_khi2.wav	khi	ad	2	k	aspirated	9	3	275	1
19	ad04	i	401	2499	ad04_khi2.wav	khi	ad	2	k	aspirated	9	3	680	1
17	ad04	i	139	2499	ad04_khi2.wav	khi	ad	2	k	aspirated	9	3	398	1
16	ad04	i	83	2499	ad04_khi2.wav	khi	ad	2	k	aspirated	9	3	1005	1
15	ad04	i	292	2499	ad04_khi2.wav	khi	ad	2	k	aspirated	9	3	88	1
14	ad04	i	107	2499	ad04_khi2.wav	khi	ad	2	k	aspirated	9	3	9	1
13	ad04	i	338	2499	ad04_khi2.wav	khi	ad	2	k	aspirated	9	3	129	1
12	ad04	i	366	2499	ad04_khi2.wav	khi	ad	2	k	aspirated	9	3	370	1
11	ad04	i	177	2499	ad04_khi2.wav	khi	ad	2	k	aspirated	9	3	155	1
9	ad04	a	322	1224	ad04_kha2.wav	kha	ad	2	k	aspirated	9	3	258	1
8	ad04	a	79	1224	ad04_kha2.wav	kha	ad	2	k	aspirated	9	3	248	1
7	ad04	a	333	1224	ad04_kha2.wav	kha	ad	2	k	aspirated	9	3	176	1
5	ad04	a	308	1224	ad04_kha2.wav	kha	ad	2	k	aspirated	9	3	178	1
4	ad04	a	97	1224	ad04_kha2.wav	kha	ad	2	k	aspirated	9	3	216	1
3	ad04	a	68	1224	ad04_kha2.wav	kha	ad	2	k	aspirated	9	3	479	1
2	ad04	a	202	1224	ad04_kha2.wav	kha	ad	2	k	aspirated	9	3	784	1
1	ad04	a	180	1224	ad04_kha2.wav	kha	ad	2	k	aspirated	9	3	49	1
28	ad04	u	83	3484	ad04_ku1.wav	ku	ad	1	k	lenis	7	3	128	0
5	ad04	a	238	874	ad04_ka1.wav	ka	ad	1	k	lenis	7	3	1568	0
17	ad04	i	179	2324	ad04_kki1.wav	kki	ad	1	k	fortis	8	3	390	0
15	ad04	i	407	2324	ad04_kki1.wav	kki	ad	1	k	fortis	8	3	1294	0
12	ad04	i	132	2324	ad04_kki1.wav	kki	ad	1	k	fortis	8	3	389	0
2	ad04	a	384	1019	ad04_kka1.wav	kka	ad	1	k	fortis	8	3	179	0
30	ad04	u	411	3774	ad04_khu1.wav	khu	ad	1	k	aspirated	9	3	651	1
29	ad04	u	146	3774	ad04_khu1.wav	khu	ad	1	k	aspirated	9	3	247	1
28	ad04	u	139	3774	ad04_khu1.wav	khu	ad	1	k	aspirated	9	3	1205	1
27	ad04	u	174	3774	ad04_khu1.wav	khu	ad	1	k	aspirated	9	3	697	1
26	ad04	u	59	3774	ad04_khu1.wav	khu	ad	1	k	aspirated	9	3	1004	1
25	ad04	u	217	3774	ad04_khu1.wav	khu	ad	1	k	aspirated	9	3	254	1
24	ad04	u	300	3774	ad04_khu1.wav	khu	ad	1	k	aspirated	9	3	269	1
23	ad04	u	209	3774	ad04_khu1.wav	khu	ad	1	k	aspirated	9	3	170	1
22	ad04	u	178	3774	ad04_khu1.wav	khu	ad	1	k	aspirated	9	3	323	1
21	ad04	u	289	3774	ad04_khu1.wav	khu	ad	1	k	aspirated	9	3	242	1
20	ad04	i	140	2469	ad04_khi1.wav	khi	ad	1	k	aspirated	9	3	239	1
19	ad04	i	369	2469	ad04_khi1.wav	khi	ad	1	k	aspirated	9	3	902	1
18	ad04	i	382	2469	ad04_khi1.wav	khi	ad	1	k	aspirated	9	3	101	1
17	ad04	i	129	2469	ad04_khi1.wav	khi	ad	1	k	aspirated	9	3	274	1
16	ad04	i	162	2469	ad04_khi1.wav	khi	ad	1	k	aspirated	9	3	257	1
15	ad04	i	130	2469	ad04_khi1.wav	khi	ad	1	k	aspirated	9	3	35	1
14	ad04	i	87	2469	ad04_khi1.wav	khi	ad	1	k	aspirated	9	3	155	1
13	ad04	i	215	2469	ad04_khi1.wav	khi	ad	1	k	aspirated	9	3	193	1
12	ad04	i	193	2469	ad04_khi1.wav	khi	ad	1	k	aspirated	9	3	98	1
11	ad04	i	1	2469	ad04_khi1.wav	khi	ad	1	k	aspirated	9	3	374	1
10	ad04	a	422	1164	ad04_kha1.wav	kha	ad	1	k	aspirated	9	3	174	1
9	ad04	a	140	1164	ad04_kha1.wav	kha	ad	1	k	aspirated	9	3	407	1
7	ad04	a	133	1164	ad04_kha1.wav	kha	ad	1	k	aspirated	9	3	1009	1
5	ad04	a	208	1164	ad04_kha1.wav	kha	ad	1	k	aspirated	9	3	667	1
4	ad04	a	360	1164	ad04_kha1.wav	kha	ad	1	k	aspirated	9	3	190	1
3	ad04	a	96	1164	ad04_kha1.wav	kha	ad	1	k	aspirated	9	3	446	1
1	ad04	a	84	1164	ad04_kha1.wav	kha	ad	1	k	aspirated	9	3	145	1
23	ad04	u	425	3079	ad04_pu2.wav	pu	ad	2	p	lenis	4	3	330	0
21	ad04	u	389	3079	ad04_pu2.wav	pu	ad	2	p	lenis	4	3	49	0
14	ad04	i	423	1774	ad04_pi2.wav	pi	ad	2	p	lenis	4	3	43	0
10	ad04	a	58	499	ad04_pa2.wav	pa	ad	2	p	lenis	4	3	330	0
9	ad04	a	408	499	ad04_pa2.wav	pa	ad	2	p	lenis	4	3	312	0
6	ad04	a	12	499	ad04_pa2.wav	pa	ad	2	p	lenis	4	3	207	0
5	ad04	a	242	499	ad04_pa2.wav	pa	ad	2	p	lenis	4	3	334	0
4	ad04	a	266	499	ad04_pa2.wav	pa	ad	2	p	lenis	4	3	214	0
30	ad04	u	263	3369	ad04_phu2.wav	phu	ad	2	p	aspirated	6	3	456	1
29	ad04	u	177	3369	ad04_phu2.wav	phu	ad	2	p	aspirated	6	3	1308	1
28	ad04	u	124	3369	ad04_phu2.wav	phu	ad	2	p	aspirated	6	3	157	1
27	ad04	u	18	3369	ad04_phu2.wav	phu	ad	2	p	aspirated	6	3	81	1
26	ad04	u	328	3369	ad04_phu2.wav	phu	ad	2	p	aspirated	6	3	314	1
25	ad04	u	420	3369	ad04_phu2.wav	phu	ad	2	p	aspirated	6	3	265	1
24	ad04	u	16	3369	ad04_phu2.wav	phu	ad	2	p	aspirated	6	3	195	1
23	ad04	u	299	3369	ad04_phu2.wav	phu	ad	2	p	aspirated	6	3	126	1
22	ad04	u	104	3369	ad04_phu2.wav	phu	ad	2	p	aspirated	6	3	335	1
21	ad04	u	192	3369	ad04_phu2.wav	phu	ad	2	p	aspirated	6	3	315	1
20	ad04	i	117	2064	ad04_phi2.wav	phi	ad	2	p	aspirated	6	3	282	1
19	ad04	i	203	2064	ad04_phi2.wav	phi	ad	2	p	aspirated	6	3	252	1
18	ad04	i	402	2064	ad04_phi2.wav	phi	ad	2	p	aspirated	6	3	51	1
17	ad04	i	397	2064	ad04_phi2.wav	phi	ad	2	p	aspirated	6	3	293	1
16	ad04	i	348	2064	ad04_phi2.wav	phi	ad	2	p	aspirated	6	3	686	1
15	ad04	i	117	2064	ad04_phi2.wav	phi	ad	2	p	aspirated	6	3	4	1
14	ad04	i	262	2064	ad04_phi2.wav	phi	ad	2	p	aspirated	6	3	26	1
13	ad04	i	12	2064	ad04_phi2.wav	phi	ad	2	p	aspirated	6	3	94	1
12	ad04	i	6	2064	ad04_phi2.wav	phi	ad	2	p	aspirated	6	3	10	1
11	ad04	i	226	2064	ad04_phi2.wav	phi	ad	2	p	aspirated	6	3	205	1
10	ad04	a	68	789	ad04_pha2.wav	pha	ad	2	p	aspirated	6	3	390	1
9	ad04	a	15	789	ad04_pha2.wav	pha	ad	2	p	aspirated	6	3	425	1
8	ad04	a	384	789	ad04_pha2.wav	pha	ad	2	p	aspirated	6	3	13	1
7	ad04	a	274	789	ad04_pha2.wav	pha	ad	2	p	aspirated	6	3	605	1
6	ad04	a	54	789	ad04_pha2.wav	pha	ad	2	p	aspirated	6	3	154	1
5	ad04	a	93	789	ad04_pha2.wav	pha	ad	2	p	aspirated	6	3	259	1
4	ad04	a	345	789	ad04_pha2.wav	pha	ad	2	p	aspirated	6	3	199	1
3	ad04	a	225	789	ad04_pha2.wav	pha	ad	2	p	aspirated	6	3	124	1
1	ad04	a	224	789	ad04_pha2.wav	pha	ad	2	p	aspirated	6	3	318	1
30	ad04	u	409	3049	ad04_pu1.wav	pu	ad	1	p	lenis	4	3	1200	0
29	ad04	u	208	3049	ad04_pu1.wav	pu	ad	1	p	lenis	4	3	272	0
28	ad04	u	288	3049	ad04_pu1.wav	pu	ad	1	p	lenis	4	3	380	0
27	ad04	u	396	3049	ad04_pu1.wav	pu	ad	1	p	lenis	4	3	143	0
26	ad04	u	80	3049	ad04_pu1.wav	pu	ad	1	p	lenis	4	3	210	0
25	ad04	u	362	3049	ad04_pu1.wav	pu	ad	1	p	lenis	4	3	108	0
24	ad04	u	337	3049	ad04_pu1.wav	pu	ad	1	p	lenis	4	3	203	0
23	ad04	u	200	3049	ad04_pu1.wav	pu	ad	1	p	lenis	4	3	184	0
22	ad04	u	212	3049	ad04_pu1.wav	pu	ad	1	p	lenis	4	3	317	0
21	ad04	u	118	3049	ad04_pu1.wav	pu	ad	1	p	lenis	4	3	162	0
10	ad04	a	114	439	ad04_pa1.wav	pa	ad	1	p	lenis	4	3	116	0
9	ad04	a	320	439	ad04_pa1.wav	pa	ad	1	p	lenis	4	3	240	0
8	ad04	a	20	439	ad04_pa1.wav	pa	ad	1	p	lenis	4	3	176	0
7	ad04	a	226	439	ad04_pa1.wav	pa	ad	1	p	lenis	4	3	186	0
5	ad04	a	98	439	ad04_pa1.wav	pa	ad	1	p	lenis	4	3	200	0
4	ad04	a	93	439	ad04_pa1.wav	pa	ad	1	p	lenis	4	3	43	0
3	ad04	a	178	439	ad04_pa1.wav	pa	ad	1	p	lenis	4	3	225	0
2	ad04	a	46	439	ad04_pa1.wav	pa	ad	1	p	lenis	4	3	293	0
1	ad04	a	258	439	ad04_pa1.wav	pa	ad	1	p	lenis	4	3	64	0
18	ad04	i	110	1889	ad04_ppi1.wav	ppi	ad	1	p	fortis	5	3	238	0
15	ad04	i	249	1889	ad04_ppi1.wav	ppi	ad	1	p	fortis	5	3	448	0
30	ad04	u	171	3339	ad04_phu1.wav	phu	ad	1	p	aspirated	6	3	383	1
29	ad04	u	68	3339	ad04_phu1.wav	phu	ad	1	p	aspirated	6	3	298	1
28	ad04	u	178	3339	ad04_phu1.wav	phu	ad	1	p	aspirated	6	3	258	1
27	ad04	u	6	3339	ad04_phu1.wav	phu	ad	1	p	aspirated	6	3	432	1
26	ad04	u	40	3339	ad04_phu1.wav	phu	ad	1	p	aspirated	6	3	289	1
25	ad04	u	344	3339	ad04_phu1.wav	phu	ad	1	p	aspirated	6	3	929	1
24	ad04	u	65	3339	ad04_phu1.wav	phu	ad	1	p	aspirated	6	3	204	1
23	ad04	u	156	3339	ad04_phu1.wav	phu	ad	1	p	aspirated	6	3	230	1
22	ad04	u	195	3339	ad04_phu1.wav	phu	ad	1	p	aspirated	6	3	393	1
21	ad04	u	250	3339	ad04_phu1.wav	phu	ad	1	p	aspirated	6	3	249	1
20	ad04	i	252	2034	ad04_phi1.wav	phi	ad	1	p	aspirated	6	3	118	1
19	ad04	i	158	2034	ad04_phi1.wav	phi	ad	1	p	aspirated	6	3	657	1
18	ad04	i	202	2034	ad04_phi1.wav	phi	ad	1	p	aspirated	6	3	390	1
17	ad04	i	328	2034	ad04_phi1.wav	phi	ad	1	p	aspirated	6	3	229	1
15	ad04	i	127	2034	ad04_phi1.wav	phi	ad	1	p	aspirated	6	3	184	1
14	ad04	i	391	2034	ad04_phi1.wav	phi	ad	1	p	aspirated	6	3	122	1
13	ad04	i	323	2034	ad04_phi1.wav	phi	ad	1	p	aspirated	6	3	226	1
11	ad04	i	55	2034	ad04_phi1.wav	phi	ad	1	p	aspirated	6	3	173	1
10	ad04	a	39	729	ad04_pha1.wav	pha	ad	1	p	aspirated	6	3	94	1
9	ad04	a	155	729	ad04_pha1.wav	pha	ad	1	p	aspirated	6	3	367	1
8	ad04	a	83	729	ad04_pha1.wav	pha	ad	1	p	aspirated	6	3	178	1
7	ad04	a	247	729	ad04_pha1.wav	pha	ad	1	p	aspirated	6	3	82	1
6	ad04	a	269	729	ad04_pha1.wav	pha	ad	1	p	aspirated	6	3	659	1
5	ad04	a	220	729	ad04_pha1.wav	pha	ad	1	p	aspirated	6	3	270	1
4	ad04	a	212	729	ad04_pha1.wav	pha	ad	1	p	aspirated	6	3	47	1
3	ad04	a	302	729	ad04_pha1.wav	pha	ad	1	p	aspirated	6	3	93	1
2	ad04	a	108	729	ad04_pha1.wav	pha	ad	1	p	aspirated	6	3	262	1
1	ad04	a	22	729	ad04_pha1.wav	pha	ad	1	p	aspirated	6	3	114	1
4	ad04	a	76	64	ad04_ta2.wav	ta	ad	2	t	lenis	1	3	1765	0
2	ad04	a	199	64	ad04_ta2.wav	ta	ad	2	t	lenis	1	3	258	0
30	ad04	u	254	2934	ad04_thu2.wav	thu	ad	2	t	aspirated	3	3	1539	1
26	ad04	u	25	2934	ad04_thu2.wav	thu	ad	2	t	aspirated	3	3	676	1
25	ad04	u	159	2934	ad04_thu2.wav	thu	ad	2	t	aspirated	3	3	152	1
24	ad04	u	16	2934	ad04_thu2.wav	thu	ad	2	t	aspirated	3	3	800	1
23	ad04	u	326	2934	ad04_thu2.wav	thu	ad	2	t	aspirated	3	3	810	1
19	ad04	i	31	1629	ad04_thi2.wav	thi	ad	2	t	aspirated	3	3	795	1
17	ad04	i	10	1629	ad04_thi2.wav	thi	ad	2	t	aspirated	3	3	309	1
16	ad04	i	366	1629	ad04_thi2.wav	thi	ad	2	t	aspirated	3	3	64	1
15	ad04	i	139	1629	ad04_thi2.wav	thi	ad	2	t	aspirated	3	3	212	1
14	ad04	i	285	1629	ad04_thi2.wav	thi	ad	2	t	aspirated	3	3	119	1
13	ad04	i	206	1629	ad04_thi2.wav	thi	ad	2	t	aspirated	3	3	414	1
12	ad04	i	233	1629	ad04_thi2.wav	thi	ad	2	t	aspirated	3	3	293	1
11	ad04	i	196	1629	ad04_thi2.wav	thi	ad	2	t	aspirated	3	3	202	1
10	ad04	a	197	354	ad04_tha2.wav	tha	ad	2	t	aspirated	3	3	269	1
8	ad04	a	187	354	ad04_tha2.wav	tha	ad	2	t	aspirated	3	3	216	1
7	ad04	a	51	354	ad04_tha2.wav	tha	ad	2	t	aspirated	3	3	700	1
6	ad04	a	135	354	ad04_tha2.wav	tha	ad	2	t	aspirated	3	3	158	1
5	ad04	a	107	354	ad04_tha2.wav	tha	ad	2	t	aspirated	3	3	572	1
4	ad04	a	262	354	ad04_tha2.wav	tha	ad	2	t	aspirated	3	3	627	1
2	ad04	a	221	354	ad04_tha2.wav	tha	ad	2	t	aspirated	3	3	187	1
1	ad04	a	295	354	ad04_tha2.wav	tha	ad	2	t	aspirated	3	3	396	1
24	ad04	u	407	2614	ad04_tu1.wav	tu	ad	1	t	lenis	1	3	2583	0
10	ad04	a	140	4	ad04_ta1.wav	ta	ad	1	t	lenis	1	3	481	0
9	ad04	a	123	4	ad04_ta1.wav	ta	ad	1	t	lenis	1	3	1013	0
8	ad04	a	71	4	ad04_ta1.wav	ta	ad	1	t	lenis	1	3	618	0
7	ad04	a	233	4	ad04_ta1.wav	ta	ad	1	t	lenis	1	3	787	0
5	ad04	a	108	4	ad04_ta1.wav	ta	ad	1	t	lenis	1	3	188	0
4	ad04	a	30	4	ad04_ta1.wav	ta	ad	1	t	lenis	1	3	428	0
3	ad04	a	193	4	ad04_ta1.wav	ta	ad	1	t	lenis	1	3	330	0
2	ad04	a	261	4	ad04_ta1.wav	ta	ad	1	t	lenis	1	3	1323	0
30	ad04	u	312	2904	ad04_thu1.wav	thu	ad	1	t	aspirated	3	3	676	1
29	ad04	u	180	2904	ad04_thu1.wav	thu	ad	1	t	aspirated	3	3	379	1
28	ad04	u	142	2904	ad04_thu1.wav	thu	ad	1	t	aspirated	3	3	369	1
27	ad04	u	139	2904	ad04_thu1.wav	thu	ad	1	t	aspirated	3	3	803	1
26	ad04	u	376	2904	ad04_thu1.wav	thu	ad	1	t	aspirated	3	3	367	1
25	ad04	u	329	2904	ad04_thu1.wav	thu	ad	1	t	aspirated	3	3	208	1
24	ad04	u	383	2904	ad04_thu1.wav	thu	ad	1	t	aspirated	3	3	234	1
23	ad04	u	13	2904	ad04_thu1.wav	thu	ad	1	t	aspirated	3	3	298	1
22	ad04	u	74	2904	ad04_thu1.wav	thu	ad	1	t	aspirated	3	3	1517	1
21	ad04	u	30	2904	ad04_thu1.wav	thu	ad	1	t	aspirated	3	3	510	1
20	ad04	i	427	1599	ad04_thi1.wav	thi	ad	1	t	aspirated	3	3	1317	1
19	ad04	i	99	1599	ad04_thi1.wav	thi	ad	1	t	aspirated	3	3	280	1
18	ad04	i	368	1599	ad04_thi1.wav	thi	ad	1	t	aspirated	3	3	430	1
17	ad04	i	353	1599	ad04_thi1.wav	thi	ad	1	t	aspirated	3	3	283	1
16	ad04	i	297	1599	ad04_thi1.wav	thi	ad	1	t	aspirated	3	3	318	1
15	ad04	i	263	1599	ad04_thi1.wav	thi	ad	1	t	aspirated	3	3	21	1
14	ad04	i	43	1599	ad04_thi1.wav	thi	ad	1	t	aspirated	3	3	68	1
13	ad04	i	345	1599	ad04_thi1.wav	thi	ad	1	t	aspirated	3	3	133	1
12	ad04	i	326	1599	ad04_thi1.wav	thi	ad	1	t	aspirated	3	3	3287	1
11	ad04	i	238	1599	ad04_thi1.wav	thi	ad	1	t	aspirated	3	3	91	1
10	ad04	a	334	294	ad04_tha1.wav	tha	ad	1	t	aspirated	3	3	88	1
9	ad04	a	420	294	ad04_tha1.wav	tha	ad	1	t	aspirated	3	3	1280	1
7	ad04	a	57	294	ad04_tha1.wav	tha	ad	1	t	aspirated	3	3	347	1
6	ad04	a	406	294	ad04_tha1.wav	tha	ad	1	t	aspirated	3	3	71	1
5	ad04	a	158	294	ad04_tha1.wav	tha	ad	1	t	aspirated	3	3	556	1
4	ad04	a	245	294	ad04_tha1.wav	tha	ad	1	t	aspirated	3	3	280	1
3	ad04	a	369	294	ad04_tha1.wav	tha	ad	1	t	aspirated	3	3	239	1
2	ad04	a	198	294	ad04_tha1.wav	tha	ad	1	t	aspirated	3	3	207	1
1	ad04	a	32	294	ad04_tha1.wav	tha	ad	1	t	aspirated	3	3	331	1
29	ad04	u	126	3659	ad04_kku2.wav	kku	ad	2	k	fortis	8	2	450	1
23	ad04	u	357	3659	ad04_kku2.wav	kku	ad	2	k	fortis	8	2	271	1
11	ad04	i	373	2354	ad04_kki2.wav	kki	ad	2	k	fortis	8	2	249	1
10	ad04	a	298	1079	ad04_kka2.wav	kka	ad	2	k	fortis	8	2	8	1
9	ad04	a	73	1079	ad04_kka2.wav	kka	ad	2	k	fortis	8	2	239	1
8	ad04	a	115	1079	ad04_kka2.wav	kka	ad	2	k	fortis	8	2	470	1
7	ad04	a	94	1079	ad04_kka2.wav	kka	ad	2	k	fortis	8	2	530	1
6	ad04	a	302	1079	ad04_kka2.wav	kka	ad	2	k	fortis	8	2	430	1
5	ad04	a	41	1079	ad04_kka2.wav	kka	ad	2	k	fortis	8	2	594	1
4	ad04	a	87	1079	ad04_kka2.wav	kka	ad	2	k	fortis	8	2	61	1
3	ad04	a	391	1079	ad04_kka2.wav	kka	ad	2	k	fortis	8	2	420	1
2	ad04	a	231	1079	ad04_kka2.wav	kka	ad	2	k	fortis	8	2	117	1
1	ad04	a	69	1079	ad04_kka2.wav	kka	ad	2	k	fortis	8	2	70	1
30	ad04	u	58	3629	ad04_kku1.wav	kku	ad	1	k	fortis	8	2	392	1
28	ad04	u	298	3629	ad04_kku1.wav	kku	ad	1	k	fortis	8	2	847	1
27	ad04	u	221	3629	ad04_kku1.wav	kku	ad	1	k	fortis	8	2	729	1
26	ad04	u	165	3629	ad04_kku1.wav	kku	ad	1	k	fortis	8	2	199	1
25	ad04	u	255	3629	ad04_kku1.wav	kku	ad	1	k	fortis	8	2	335	1
24	ad04	u	82	3629	ad04_kku1.wav	kku	ad	1	k	fortis	8	2	336	1
23	ad04	u	205	3629	ad04_kku1.wav	kku	ad	1	k	fortis	8	2	231	1
10	ad04	a	375	1019	ad04_kka1.wav	kka	ad	1	k	fortis	8	2	80	1
9	ad04	a	106	1019	ad04_kka1.wav	kka	ad	1	k	fortis	8	2	286	1
8	ad04	a	410	1019	ad04_kka1.wav	kka	ad	1	k	fortis	8	2	273	1
7	ad04	a	69	1019	ad04_kka1.wav	kka	ad	1	k	fortis	8	2	54	1
6	ad04	a	431	1019	ad04_kka1.wav	kka	ad	1	k	fortis	8	2	96	1
5	ad04	a	333	1019	ad04_kka1.wav	kka	ad	1	k	fortis	8	2	319	1
4	ad04	a	134	1019	ad04_kka1.wav	kka	ad	1	k	fortis	8	2	340	1
3	ad04	a	123	1019	ad04_kka1.wav	kka	ad	1	k	fortis	8	2	77	1
1	ad04	a	241	1019	ad04_kka1.wav	kka	ad	1	k	fortis	8	2	442	1
29	ad04	u	71	3224	ad04_ppu2.wav	ppu	ad	2	p	fortis	5	2	211	1
27	ad04	u	156	3224	ad04_ppu2.wav	ppu	ad	2	p	fortis	5	2	419	1
25	ad04	u	234	3224	ad04_ppu2.wav	ppu	ad	2	p	fortis	5	2	220	1
24	ad04	u	22	3224	ad04_ppu2.wav	ppu	ad	2	p	fortis	5	2	782	1
23	ad04	u	133	3224	ad04_ppu2.wav	ppu	ad	2	p	fortis	5	2	193	1
19	ad04	i	315	1919	ad04_ppi2.wav	ppi	ad	2	p	fortis	5	2	323	1
17	ad04	i	25	1919	ad04_ppi2.wav	ppi	ad	2	p	fortis	5	2	401	1
16	ad04	i	156	1919	ad04_ppi2.wav	ppi	ad	2	p	fortis	5	2	149	1
14	ad04	i	126	1919	ad04_ppi2.wav	ppi	ad	2	p	fortis	5	2	166	1
13	ad04	i	2	1919	ad04_ppi2.wav	ppi	ad	2	p	fortis	5	2	377	1
12	ad04	i	327	1919	ad04_ppi2.wav	ppi	ad	2	p	fortis	5	2	171	1
11	ad04	i	390	1919	ad04_ppi2.wav	ppi	ad	2	p	fortis	5	2	192	1
10	ad04	a	227	644	ad04_ppa2.wav	ppa	ad	2	p	fortis	5	2	224	1
9	ad04	a	395	644	ad04_ppa2.wav	ppa	ad	2	p	fortis	5	2	1982	1
8	ad04	a	9	644	ad04_ppa2.wav	ppa	ad	2	p	fortis	5	2	795	1
7	ad04	a	336	644	ad04_ppa2.wav	ppa	ad	2	p	fortis	5	2	635	1
6	ad04	a	41	644	ad04_ppa2.wav	ppa	ad	2	p	fortis	5	2	194	1
5	ad04	a	253	644	ad04_ppa2.wav	ppa	ad	2	p	fortis	5	2	254	1
3	ad04	a	338	644	ad04_ppa2.wav	ppa	ad	2	p	fortis	5	2	271	1
2	ad04	a	211	644	ad04_ppa2.wav	ppa	ad	2	p	fortis	5	2	288	1
1	ad04	a	196	644	ad04_ppa2.wav	ppa	ad	2	p	fortis	5	2	228	1
11	ad04	i	110	1744	ad04_pi1.wav	pi	ad	1	p	lenis	4	2	1033	0
27	ad04	u	238	3194	ad04_ppu1.wav	ppu	ad	1	p	fortis	5	2	398	1
24	ad04	u	129	3194	ad04_ppu1.wav	ppu	ad	1	p	fortis	5	2	236	1
16	ad04	i	263	1889	ad04_ppi1.wav	ppi	ad	1	p	fortis	5	2	1015	1
14	ad04	i	169	1889	ad04_ppi1.wav	ppi	ad	1	p	fortis	5	2	1316	1
12	ad04	i	430	1889	ad04_ppi1.wav	ppi	ad	1	p	fortis	5	2	485	1
11	ad04	i	314	1889	ad04_ppi1.wav	ppi	ad	1	p	fortis	5	2	477	1
10	ad04	a	378	584	ad04_ppa1.wav	ppa	ad	1	p	fortis	5	2	613	1
9	ad04	a	398	584	ad04_ppa1.wav	ppa	ad	1	p	fortis	5	2	268	1
7	ad04	a	204	584	ad04_ppa1.wav	ppa	ad	1	p	fortis	5	2	124	1
6	ad04	a	56	584	ad04_ppa1.wav	ppa	ad	1	p	fortis	5	2	246	1
5	ad04	a	343	584	ad04_ppa1.wav	ppa	ad	1	p	fortis	5	2	114	1
4	ad04	a	314	584	ad04_ppa1.wav	ppa	ad	1	p	fortis	5	2	196	1
3	ad04	a	35	584	ad04_ppa1.wav	ppa	ad	1	p	fortis	5	2	217	1
2	ad04	a	30	584	ad04_ppa1.wav	ppa	ad	1	p	fortis	5	2	150	1
1	ad04	a	66	584	ad04_ppa1.wav	ppa	ad	1	p	fortis	5	2	125	1
16	ad04	i	256	2034	ad04_phi1.wav	phi	ad	1	p	aspirated	6	2	300	0
12	ad04	i	429	2034	ad04_phi1.wav	phi	ad	1	p	aspirated	6	2	2154	0
18	ad04	i	423	1339	ad04_ti2.wav	ti	ad	2	t	lenis	1	2	404	0
14	ad04	i	90	1339	ad04_ti2.wav	ti	ad	2	t	lenis	1	2	329	0
30	ad04	u	403	2789	ad04_ttu2.wav	ttu	ad	2	t	fortis	2	2	648	1
29	ad04	u	94	2789	ad04_ttu2.wav	ttu	ad	2	t	fortis	2	2	252	1
27	ad04	u	406	2789	ad04_ttu2.wav	ttu	ad	2	t	fortis	2	2	134	1
26	ad04	u	53	2789	ad04_ttu2.wav	ttu	ad	2	t	fortis	2	2	259	1
25	ad04	u	33	2789	ad04_ttu2.wav	ttu	ad	2	t	fortis	2	2	183	1
24	ad04	u	376	2789	ad04_ttu2.wav	ttu	ad	2	t	fortis	2	2	280	1
23	ad04	u	210	2789	ad04_ttu2.wav	ttu	ad	2	t	fortis	2	2	20	1
22	ad04	u	194	2789	ad04_ttu2.wav	ttu	ad	2	t	fortis	2	2	326	1
20	ad04	i	361	1484	ad04_tti2.wav	tti	ad	2	t	fortis	2	2	4991	1
19	ad04	i	224	1484	ad04_tti2.wav	tti	ad	2	t	fortis	2	2	487	1
18	ad04	i	376	1484	ad04_tti2.wav	tti	ad	2	t	fortis	2	2	307	1
17	ad04	i	224	1484	ad04_tti2.wav	tti	ad	2	t	fortis	2	2	894	1
16	ad04	i	167	1484	ad04_tti2.wav	tti	ad	2	t	fortis	2	2	171	1
15	ad04	i	189	1484	ad04_tti2.wav	tti	ad	2	t	fortis	2	2	208	1
14	ad04	i	65	1484	ad04_tti2.wav	tti	ad	2	t	fortis	2	2	205	1
12	ad04	i	207	1484	ad04_tti2.wav	tti	ad	2	t	fortis	2	2	158	1
11	ad04	i	193	1484	ad04_tti2.wav	tti	ad	2	t	fortis	2	2	207	1
10	ad04	a	90	209	ad04_tta2.wav	tta	ad	2	t	fortis	2	2	411	1
9	ad04	a	237	209	ad04_tta2.wav	tta	ad	2	t	fortis	2	2	828	1
8	ad04	a	351	209	ad04_tta2.wav	tta	ad	2	t	fortis	2	2	555	1
7	ad04	a	43	209	ad04_tta2.wav	tta	ad	2	t	fortis	2	2	261	1
6	ad04	a	210	209	ad04_tta2.wav	tta	ad	2	t	fortis	2	2	158	1
4	ad04	a	13	209	ad04_tta2.wav	tta	ad	2	t	fortis	2	2	285	1
3	ad04	a	89	209	ad04_tta2.wav	tta	ad	2	t	fortis	2	2	19	1
2	ad04	a	393	209	ad04_tta2.wav	tta	ad	2	t	fortis	2	2	169	1
1	ad04	a	349	209	ad04_tta2.wav	tta	ad	2	t	fortis	2	2	446	1
28	ad04	u	231	2934	ad04_thu2.wav	thu	ad	2	t	aspirated	3	2	1621	0
28	ad04	u	200	2759	ad04_ttu1.wav	ttu	ad	1	t	fortis	2	2	722	1
26	ad04	u	67	2759	ad04_ttu1.wav	ttu	ad	1	t	fortis	2	2	537	1
25	ad04	u	21	2759	ad04_ttu1.wav	ttu	ad	1	t	fortis	2	2	659	1
19	ad04	i	94	1454	ad04_tti1.wav	tti	ad	1	t	fortis	2	2	281	1
15	ad04	i	196	1454	ad04_tti1.wav	tti	ad	1	t	fortis	2	2	197	1
14	ad04	i	284	1454	ad04_tti1.wav	tti	ad	1	t	fortis	2	2	156	1
13	ad04	i	214	1454	ad04_tti1.wav	tti	ad	1	t	fortis	2	2	368	1
11	ad04	i	319	1454	ad04_tti1.wav	tti	ad	1	t	fortis	2	2	353	1
10	ad04	a	96	149	ad04_tta1.wav	tta	ad	1	t	fortis	2	2	628	1
4	ad04	a	106	149	ad04_tta1.wav	tta	ad	1	t	fortis	2	2	215	1
3	ad04	a	320	149	ad04_tta1.wav	tta	ad	1	t	fortis	2	2	1160	1
2	ad04	a	131	149	ad04_tta1.wav	tta	ad	1	t	fortis	2	2	235	1
30	ad04	u	249	3514	ad04_ku2.wav	ku	ad	2	k	lenis	7	1	1046	1
29	ad04	u	160	3514	ad04_ku2.wav	ku	ad	2	k	lenis	7	1	434	1
28	ad04	u	75	3514	ad04_ku2.wav	ku	ad	2	k	lenis	7	1	189	1
27	ad04	u	80	3514	ad04_ku2.wav	ku	ad	2	k	lenis	7	1	157	1
26	ad04	u	102	3514	ad04_ku2.wav	ku	ad	2	k	lenis	7	1	480	1
25	ad04	u	361	3514	ad04_ku2.wav	ku	ad	2	k	lenis	7	1	200	1
24	ad04	u	386	3514	ad04_ku2.wav	ku	ad	2	k	lenis	7	1	106	1
23	ad04	u	22	3514	ad04_ku2.wav	ku	ad	2	k	lenis	7	1	290	1
22	ad04	u	205	3514	ad04_ku2.wav	ku	ad	2	k	lenis	7	1	377	1
21	ad04	u	353	3514	ad04_ku2.wav	ku	ad	2	k	lenis	7	1	735	1
20	ad04	i	312	2209	ad04_ki2.wav	ki	ad	2	k	lenis	7	1	107	1
19	ad04	i	397	2209	ad04_ki2.wav	ki	ad	2	k	lenis	7	1	305	1
18	ad04	i	179	2209	ad04_ki2.wav	ki	ad	2	k	lenis	7	1	329	1
17	ad04	i	369	2209	ad04_ki2.wav	ki	ad	2	k	lenis	7	1	191	1
16	ad04	i	238	2209	ad04_ki2.wav	ki	ad	2	k	lenis	7	1	305	1
15	ad04	i	125	2209	ad04_ki2.wav	ki	ad	2	k	lenis	7	1	201	1
14	ad04	i	136	2209	ad04_ki2.wav	ki	ad	2	k	lenis	7	1	1048	1
13	ad04	i	79	2209	ad04_ki2.wav	ki	ad	2	k	lenis	7	1	165	1
10	ad04	a	317	934	ad04_ka2.wav	ka	ad	2	k	lenis	7	1	90	1
9	ad04	a	208	934	ad04_ka2.wav	ka	ad	2	k	lenis	7	1	268	1
8	ad04	a	331	934	ad04_ka2.wav	ka	ad	2	k	lenis	7	1	256	1
7	ad04	a	376	934	ad04_ka2.wav	ka	ad	2	k	lenis	7	1	240	1
6	ad04	a	260	934	ad04_ka2.wav	ka	ad	2	k	lenis	7	1	87	1
5	ad04	a	163	934	ad04_ka2.wav	ka	ad	2	k	lenis	7	1	289	1
4	ad04	a	15	934	ad04_ka2.wav	ka	ad	2	k	lenis	7	1	226	1
3	ad04	a	6	934	ad04_ka2.wav	ka	ad	2	k	lenis	7	1	253	1
2	ad04	a	358	934	ad04_ka2.wav	ka	ad	2	k	lenis	7	1	256	1
30	ad04	u	45	3659	ad04_kku2.wav	kku	ad	2	k	fortis	8	1	868	0
28	ad04	u	78	3659	ad04_kku2.wav	kku	ad	2	k	fortis	8	1	185	0
27	ad04	u	247	3659	ad04_kku2.wav	kku	ad	2	k	fortis	8	1	379	0
26	ad04	u	289	3659	ad04_kku2.wav	kku	ad	2	k	fortis	8	1	285	0
25	ad04	u	176	3659	ad04_kku2.wav	kku	ad	2	k	fortis	8	1	380	0
24	ad04	u	278	3659	ad04_kku2.wav	kku	ad	2	k	fortis	8	1	257	0
22	ad04	u	359	3659	ad04_kku2.wav	kku	ad	2	k	fortis	8	1	336	0
21	ad04	u	300	3659	ad04_kku2.wav	kku	ad	2	k	fortis	8	1	108	0
20	ad04	i	328	2354	ad04_kki2.wav	kki	ad	2	k	fortis	8	1	439	0
19	ad04	i	387	2354	ad04_kki2.wav	kki	ad	2	k	fortis	8	1	315	0
18	ad04	i	341	2354	ad04_kki2.wav	kki	ad	2	k	fortis	8	1	110	0
17	ad04	i	396	2354	ad04_kki2.wav	kki	ad	2	k	fortis	8	1	290	0
16	ad04	i	134	2354	ad04_kki2.wav	kki	ad	2	k	fortis	8	1	179	0
15	ad04	i	175	2354	ad04_kki2.wav	kki	ad	2	k	fortis	8	1	154	0
14	ad04	i	77	2354	ad04_kki2.wav	kki	ad	2	k	fortis	8	1	178	0
13	ad04	i	248	2354	ad04_kki2.wav	kki	ad	2	k	fortis	8	1	451	0
12	ad04	i	276	2354	ad04_kki2.wav	kki	ad	2	k	fortis	8	1	88	0
18	ad04	i	49	2499	ad04_khi2.wav	khi	ad	2	k	aspirated	9	1	319	0
10	ad04	a	47	1224	ad04_kha2.wav	kha	ad	2	k	aspirated	9	1	134	0
6	ad04	a	367	1224	ad04_kha2.wav	kha	ad	2	k	aspirated	9	1	111	0
30	ad04	u	48	3484	ad04_ku1.wav	ku	ad	1	k	lenis	7	1	1733	1
29	ad04	u	190	3484	ad04_ku1.wav	ku	ad	1	k	lenis	7	1	339	1
27	ad04	u	342	3484	ad04_ku1.wav	ku	ad	1	k	lenis	7	1	371	1
26	ad04	u	9	3484	ad04_ku1.wav	ku	ad	1	k	lenis	7	1	818	1
25	ad04	u	372	3484	ad04_ku1.wav	ku	ad	1	k	lenis	7	1	236	1
24	ad04	u	44	3484	ad04_ku1.wav	ku	ad	1	k	lenis	7	1	341	1
23	ad04	u	62	3484	ad04_ku1.wav	ku	ad	1	k	lenis	7	1	256	1
22	ad04	u	26	3484	ad04_ku1.wav	ku	ad	1	k	lenis	7	1	375	1
21	ad04	u	433	3484	ad04_ku1.wav	ku	ad	1	k	lenis	7	1	171	1
20	ad04	i	335	2179	ad04_ki1.wav	ki	ad	1	k	lenis	7	1	912	1
19	ad04	i	124	2179	ad04_ki1.wav	ki	ad	1	k	lenis	7	1	1270	1
18	ad04	i	229	2179	ad04_ki1.wav	ki	ad	1	k	lenis	7	1	293	1
17	ad04	i	53	2179	ad04_ki1.wav	ki	ad	1	k	lenis	7	1	378	1
[truncated: 36,071 more rows]

## Sheet: Data file of ratings
rater	trial	id	wavfile	speaker	group	time	vowel	place	phonation	block	ratings	rt
20	35	1886	ad01_ppi1.wav	ad01	ad	1	i	p	fortis	5	na	10015
17	21	2496	ad01_khi2.wav	ad01	ad	2	i	k	aspirated	9	4	24
27	82	3801	ad01_khu2.wav	ad01	ad	2	u	k	aspirated	9	4	30
7	129	206	ad01_tta2.wav	ad01	ad	2	a	t	fortis	2	4	40
7	103	786	ad01_pha2.wav	ad01	ad	2	a	p	aspirated	6	4	60
10	143	871	ad01_ka1.wav	ad01	ad	1	a	k	lenis	7	4	86
12	82	1626	ad01_thi2.wav	ad01	ad	2	i	t	aspirated	3	4	95
10	13	146	ad01_tta1.wav	ad01	ad	1	a	t	fortis	2	4	126
14	47	2031	ad01_phi1.wav	ad01	ad	1	i	p	aspirated	6	4	140
27	46	3481	ad01_ku1.wav	ad01	ad	1	u	k	lenis	7	4	149
11	130	2496	ad01_khi2.wav	ad01	ad	2	i	k	aspirated	9	4	150
12	30	2496	ad01_khi2.wav	ad01	ad	2	i	k	aspirated	9	4	155
26	68	2931	ad01_thu2.wav	ad01	ad	2	u	t	aspirated	3	4	166
10	36	206	ad01_tta2.wav	ad01	ad	2	a	t	fortis	2	4	172
25	90	3366	ad01_phu2.wav	ad01	ad	2	u	p	aspirated	6	4	174
10	42	931	ad01_ka2.wav	ad01	ad	2	a	k	lenis	7	4	180
25	87	2931	ad01_thu2.wav	ad01	ad	2	u	t	aspirated	3	4	189
21	113	3626	ad01_kku1.wav	ad01	ad	1	u	k	fortis	8	4	203
10	115	1221	ad01_kha2.wav	ad01	ad	2	a	k	aspirated	9	4	205
10	29	1161	ad01_kha1.wav	ad01	ad	1	a	k	aspirated	9	4	207
21	16	3076	ad01_pu2.wav	ad01	ad	2	u	p	lenis	4	4	207
7	33	1161	ad01_kha1.wav	ad01	ad	1	a	k	aspirated	9	4	213
19	2	2496	ad01_khi2.wav	ad01	ad	2	i	k	aspirated	9	4	215
7	91	351	ad01_tha2.wav	ad01	ad	2	a	t	aspirated	3	4	220
27	93	3191	ad01_ppu1.wav	ad01	ad	1	u	p	fortis	5	4	220
27	132	3771	ad01_khu1.wav	ad01	ad	1	u	k	aspirated	9	4	222
25	49	2641	ad01_tu2.wav	ad01	ad	2	u	t	lenis	1	4	225
27	47	2786	ad01_ttu2.wav	ad01	ad	2	u	t	fortis	2	4	229
27	126	3366	ad01_phu2.wav	ad01	ad	2	u	p	aspirated	6	4	236
25	123	2756	ad01_ttu1.wav	ad01	ad	1	u	t	fortis	2	4	245
6	61	1221	ad01_kha2.wav	ad01	ad	2	a	k	aspirated	9	4	246
27	106	3046	ad01_pu1.wav	ad01	ad	1	u	p	lenis	4	4	251
10	67	1076	ad01_kka2.wav	ad01	ad	2	a	k	fortis	8	4	254
17	95	1451	ad01_tti1.wav	ad01	ad	1	i	t	fortis	2	4	257
7	102	581	ad01_ppa1.wav	ad01	ad	1	a	p	fortis	5	4	260
10	57	496	ad01_pa2.wav	ad01	ad	2	a	p	lenis	4	4	260
13	125	1771	ad01_pi2.wav	ad01	ad	2	i	p	lenis	4	4	265
21	62	3336	ad01_phu1.wav	ad01	ad	1	u	p	aspirated	6	4	268
17	144	2466	ad01_khi1.wav	ad01	ad	1	i	k	aspirated	9	4	270
3	133	1221	ad01_kha2.wav	ad01	ad	2	a	k	aspirated	9	4	274
8	40	1161	ad01_kha1.wav	ad01	ad	1	a	k	aspirated	9	4	275
13	59	2466	ad01_khi1.wav	ad01	ad	1	i	k	aspirated	9	4	275
13	63	2176	ad01_ki1.wav	ad01	ad	1	i	k	lenis	7	4	277
27	24	3076	ad01_pu2.wav	ad01	ad	2	u	p	lenis	4	4	278
10	22	641	ad01_ppa2.wav	ad01	ad	2	a	p	fortis	5	4	280
11	124	2061	ad01_phi2.wav	ad01	ad	2	i	p	aspirated	6	4	280
10	77	61	ad01_ta2.wav	ad01	ad	2	a	t	lenis	1	4	290
27	52	2641	ad01_tu2.wav	ad01	ad	2	u	t	lenis	1	4	292
27	122	2756	ad01_ttu1.wav	ad01	ad	1	u	t	fortis	2	4	293
2	90	1016	ad01_kka1.wav	ad01	ad	1	a	k	fortis	8	4	294
2	105	641	ad01_ppa2.wav	ad01	ad	2	a	p	fortis	5	4	297
8	63	786	ad01_pha2.wav	ad01	ad	2	a	p	aspirated	6	4	298
19	142	2061	ad01_phi2.wav	ad01	ad	2	i	p	aspirated	6	4	298
16	64	2496	ad01_khi2.wav	ad01	ad	2	i	k	aspirated	9	4	308
10	25	581	ad01_ppa1.wav	ad01	ad	1	a	p	fortis	5	4	310
12	118	2466	ad01_khi1.wav	ad01	ad	1	i	k	aspirated	9	4	312
28	123	3481	ad01_ku1.wav	ad01	ad	1	u	k	lenis	7	4	313
15	9	1451	ad01_tti1.wav	ad01	ad	1	i	t	fortis	2	4	318
25	54	3771	ad01_khu1.wav	ad01	ad	1	u	k	aspirated	9	4	319
25	11	3336	ad01_phu1.wav	ad01	ad	1	u	p	aspirated	6	4	320
24	30	3481	ad01_ku1.wav	ad01	ad	1	u	k	lenis	7	4	322
21	13	3481	ad01_ku1.wav	ad01	ad	1	u	k	lenis	7	4	347
7	65	1221	ad01_kha2.wav	ad01	ad	2	a	k	aspirated	9	4	348
16	113	1771	ad01_pi2.wav	ad01	ad	2	i	p	lenis	4	4	355
16	81	2176	ad01_ki1.wav	ad01	ad	1	i	k	lenis	7	4	356
6	22	1161	ad01_kha1.wav	ad01	ad	1	a	k	aspirated	9	4	361
10	129	786	ad01_pha2.wav	ad01	ad	2	a	p	aspirated	6	4	370
16	112	2466	ad01_khi1.wav	ad01	ad	1	i	k	aspirated	9	4	373
16	47	1626	ad01_thi2.wav	ad01	ad	2	i	t	aspirated	3	4	376
30	141	2611	ad01_tu1.wav	ad01	ad	1	u	t	lenis	1	4	380
19	116	1481	ad01_tti2.wav	ad01	ad	2	i	t	fortis	2	4	390
21	61	3046	ad01_pu1.wav	ad01	ad	1	u	p	lenis	4	4	390
22	57	2931	ad01_thu2.wav	ad01	ad	2	u	t	aspirated	3	4	390
28	45	3801	ad01_khu2.wav	ad01	ad	2	u	k	aspirated	9	4	390
3	19	1161	ad01_kha1.wav	ad01	ad	1	a	k	aspirated	9	4	391
25	25	2786	ad01_ttu2.wav	ad01	ad	2	u	t	fortis	2	4	412
27	90	3221	ad01_ppu2.wav	ad01	ad	2	u	p	fortis	5	4	420
8	106	206	ad01_tta2.wav	ad01	ad	2	a	t	fortis	2	4	421
11	47	1626	ad01_thi2.wav	ad01	ad	2	i	t	aspirated	3	4	436
15	142	2061	ad01_phi2.wav	ad01	ad	2	i	p	aspirated	6	4	441
15	49	1771	ad01_pi2.wav	ad01	ad	2	i	p	lenis	4	4	443
26	60	2756	ad01_ttu1.wav	ad01	ad	1	u	t	fortis	2	4	443
21	77	2931	ad01_thu2.wav	ad01	ad	2	u	t	aspirated	3	4	445
26	115	3481	ad01_ku1.wav	ad01	ad	1	u	k	lenis	7	4	447
13	52	1886	ad01_ppi1.wav	ad01	ad	1	i	p	fortis	5	4	458
4	10	206	ad01_tta2.wav	ad01	ad	2	a	t	fortis	2	4	470
21	64	3511	ad01_ku2.wav	ad01	ad	2	u	k	lenis	7	4	470
26	103	3771	ad01_khu1.wav	ad01	ad	1	u	k	aspirated	9	4	470
13	143	1741	ad01_pi1.wav	ad01	ad	1	i	p	lenis	4	4	482
13	120	2061	ad01_phi2.wav	ad01	ad	2	i	p	aspirated	6	4	485
20	47	2496	ad01_khi2.wav	ad01	ad	2	i	k	aspirated	9	4	485
13	71	1451	ad01_tti1.wav	ad01	ad	1	i	t	fortis	2	4	487
16	121	2061	ad01_phi2.wav	ad01	ad	2	i	p	aspirated	6	4	489
15	32	1626	ad01_thi2.wav	ad01	ad	2	i	t	aspirated	3	4	490
13	22	2496	ad01_khi2.wav	ad01	ad	2	i	k	aspirated	9	4	500
12	15	2061	ad01_phi2.wav	ad01	ad	2	i	p	aspirated	6	4	525
13	18	1336	ad01_ti2.wav	ad01	ad	2	i	t	lenis	1	4	554
30	26	3481	ad01_ku1.wav	ad01	ad	1	u	k	lenis	7	4	568
28	66	3656	ad01_kku2.wav	ad01	ad	2	u	k	fortis	8	4	570
16	137	1481	ad01_tti2.wav	ad01	ad	2	i	t	fortis	2	4	578
25	43	3191	ad01_ppu1.wav	ad01	ad	1	u	p	fortis	5	4	580
30	13	2786	ad01_ttu2.wav	ad01	ad	2	u	t	fortis	2	4	581
16	111	1306	ad01_ti1.wav	ad01	ad	1	i	t	lenis	1	4	601
5	97	1016	ad01_kka1.wav	ad01	ad	1	a	k	fortis	8	4	609
20	58	1771	ad01_pi2.wav	ad01	ad	2	i	p	lenis	4	4	620
28	112	3771	ad01_khu1.wav	ad01	ad	1	u	k	aspirated	9	4	638
24	35	2641	ad01_tu2.wav	ad01	ad	2	u	t	lenis	1	4	642
24	64	3801	ad01_khu2.wav	ad01	ad	2	u	k	aspirated	9	4	670
3	116	786	ad01_pha2.wav	ad01	ad	2	a	p	aspirated	6	4	680
15	126	1481	ad01_tti2.wav	ad01	ad	2	i	t	fortis	2	4	680
12	16	1481	ad01_tti2.wav	ad01	ad	2	i	t	fortis	2	4	681
16	124	1916	ad01_ppi2.wav	ad01	ad	2	i	p	fortis	5	4	681
4	34	641	ad01_ppa2.wav	ad01	ad	2	a	p	fortis	5	4	698
7	121	1016	ad01_kka1.wav	ad01	ad	1	a	k	fortis	8	4	711
18	4	2496	ad01_khi2.wav	ad01	ad	2	i	k	aspirated	9	4	764
25	80	3801	ad01_khu2.wav	ad01	ad	2	u	k	aspirated	9	4	772
27	118	2931	ad01_thu2.wav	ad01	ad	2	u	t	aspirated	3	4	786
15	33	2496	ad01_khi2.wav	ad01	ad	2	i	k	aspirated	9	4	808
28	114	3626	ad01_kku1.wav	ad01	ad	1	u	k	fortis	8	4	858
26	127	2611	ad01_tu1.wav	ad01	ad	1	u	t	lenis	1	4	915
13	55	1306	ad01_ti1.wav	ad01	ad	1	i	t	lenis	1	4	920
12	40	1741	ad01_pi1.wav	ad01	ad	1	i	p	lenis	4	4	964
20	47	1626	ad01_thi2.wav	ad01	ad	2	i	t	aspirated	3	4	976
11	85	2466	ad01_khi1.wav	ad01	ad	1	i	k	aspirated	9	4	981
12	67	1771	ad01_pi2.wav	ad01	ad	2	i	p	lenis	4	4	1015
24	141	2611	ad01_tu1.wav	ad01	ad	1	u	t	lenis	1	4	1016
5	126	1	ad01_ta1.wav	ad01	ad	1	a	t	lenis	1	4	1022
12	35	1336	ad01_ti2.wav	ad01	ad	2	i	t	lenis	1	4	1050
19	94	1771	ad01_pi2.wav	ad01	ad	2	i	p	lenis	4	4	1085
17	27	1626	ad01_thi2.wav	ad01	ad	2	i	t	aspirated	3	4	1105
30	41	2931	ad01_thu2.wav	ad01	ad	2	u	t	aspirated	3	4	1163
1	32	146	ad01_tta1.wav	ad01	ad	1	a	t	fortis	2	4	1176
22	19	2641	ad01_tu2.wav	ad01	ad	2	u	t	lenis	1	4	1337
12	51	1451	ad01_tti1.wav	ad01	ad	1	i	t	fortis	2	4	1460
18	2	1741	ad01_pi1.wav	ad01	ad	1	i	p	lenis	4	4	1592
10	39	1016	ad01_kka1.wav	ad01	ad	1	a	k	fortis	8	4	1600
24	135	3191	ad01_ppu1.wav	ad01	ad	1	u	p	fortis	5	4	1686
20	77	2061	ad01_phi2.wav	ad01	ad	2	i	p	aspirated	6	4	1962
18	12	1336	ad01_ti2.wav	ad01	ad	2	i	t	lenis	1	4	2313
16	82	1336	ad01_ti2.wav	ad01	ad	2	i	t	lenis	1	4	2356
18	14	1916	ad01_ppi2.wav	ad01	ad	2	i	p	fortis	5	4	2419
20	11	1481	ad01_tti2.wav	ad01	ad	2	i	t	fortis	2	4	2688
20	125	1451	ad01_tti1.wav	ad01	ad	1	i	t	fortis	2	4	3348
9	117	1161	ad01_kha1.wav	ad01	ad	1	a	k	aspirated	9	4	5767
20	77	2466	ad01_khi1.wav	ad01	ad	1	i	k	aspirated	9	4	7347
24	117	2931	ad01_thu2.wav	ad01	ad	2	u	t	aspirated	3	3	41
14	24	2496	ad01_khi2.wav	ad01	ad	2	i	k	aspirated	9	3	64
2	140	871	ad01_ka1.wav	ad01	ad	1	a	k	lenis	7	3	97
2	88	726	ad01_pha1.wav	ad01	ad	1	a	p	aspirated	6	3	122
26	81	3801	ad01_khu2.wav	ad01	ad	2	u	k	aspirated	9	3	125
2	17	1076	ad01_kka2.wav	ad01	ad	2	a	k	fortis	8	3	135
8	27	1016	ad01_kka1.wav	ad01	ad	1	a	k	fortis	8	3	135
1	125	1016	ad01_kka1.wav	ad01	ad	1	a	k	fortis	8	3	146
14	50	2466	ad01_khi1.wav	ad01	ad	1	i	k	aspirated	9	3	163
2	96	931	ad01_ka2.wav	ad01	ad	2	a	k	lenis	7	3	170
7	11	496	ad01_pa2.wav	ad01	ad	2	a	p	lenis	4	3	170
14	3	1886	ad01_ppi1.wav	ad01	ad	1	i	p	fortis	5	3	172
26	122	3626	ad01_kku1.wav	ad01	ad	1	u	k	fortis	8	3	175
23	110	3076	ad01_pu2.wav	ad01	ad	2	u	p	lenis	4	3	176
5	48	786	ad01_pha2.wav	ad01	ad	2	a	p	aspirated	6	3	177
29	125	2641	ad01_tu2.wav	ad01	ad	2	u	t	lenis	1	3	187
2	75	786	ad01_pha2.wav	ad01	ad	2	a	p	aspirated	6	3	210
2	91	1161	ad01_kha1.wav	ad01	ad	1	a	k	aspirated	9	3	211
8	123	871	ad01_ka1.wav	ad01	ad	1	a	k	lenis	7	3	215
1	33	786	ad01_pha2.wav	ad01	ad	2	a	p	aspirated	6	3	220
8	81	1076	ad01_kka2.wav	ad01	ad	2	a	k	fortis	8	3	221
1	36	581	ad01_ppa1.wav	ad01	ad	1	a	p	fortis	5	3	230
1	40	1076	ad01_kka2.wav	ad01	ad	2	a	k	fortis	8	3	232
2	124	1221	ad01_kha2.wav	ad01	ad	2	a	k	aspirated	9	3	239
5	3	1161	ad01_kha1.wav	ad01	ad	1	a	k	aspirated	9	3	244
8	5	641	ad01_ppa2.wav	ad01	ad	2	a	p	fortis	5	3	248
4	20	1076	ad01_kka2.wav	ad01	ad	2	a	k	fortis	8	3	250
11	125	2321	ad01_kki1.wav	ad01	ad	1	i	k	fortis	8	3	257
26	42	3076	ad01_pu2.wav	ad01	ad	2	u	p	lenis	4	3	260
1	46	1221	ad01_kha2.wav	ad01	ad	2	a	k	aspirated	9	3	270
2	16	581	ad01_ppa1.wav	ad01	ad	1	a	p	fortis	5	3	274
1	106	1161	ad01_kha1.wav	ad01	ad	1	a	k	aspirated	9	3	277
7	75	1076	ad01_kka2.wav	ad01	ad	2	a	k	fortis	8	3	281
22	2	3771	ad01_khu1.wav	ad01	ad	1	u	k	aspirated	9	3	283
5	107	1221	ad01_kha2.wav	ad01	ad	2	a	k	aspirated	9	3	292
14	6	1451	ad01_tti1.wav	ad01	ad	1	i	t	fortis	2	3	292
11	104	2176	ad01_ki1.wav	ad01	ad	1	i	k	lenis	7	3	298
8	33	1221	ad01_kha2.wav	ad01	ad	2	a	k	aspirated	9	3	302
28	77	2756	ad01_ttu1.wav	ad01	ad	1	u	t	fortis	2	3	302
23	140	3771	ad01_khu1.wav	ad01	ad	1	u	k	aspirated	9	3	303
23	95	3481	ad01_ku1.wav	ad01	ad	1	u	k	lenis	7	3	308
21	59	3191	ad01_ppu1.wav	ad01	ad	1	u	p	fortis	5	3	311
1	54	206	ad01_tta2.wav	ad01	ad	2	a	t	fortis	2	3	314
5	21	1076	ad01_kka2.wav	ad01	ad	2	a	k	fortis	8	3	319
14	118	1741	ad01_pi1.wav	ad01	ad	1	i	p	lenis	4	3	325
19	136	1626	ad01_thi2.wav	ad01	ad	2	i	t	aspirated	3	3	336
25	51	2611	ad01_tu1.wav	ad01	ad	1	u	t	lenis	1	3	342
14	137	1596	ad01_thi1.wav	ad01	ad	1	i	t	aspirated	3	3	346
23	93	2901	ad01_thu1.wav	ad01	ad	1	u	t	aspirated	3	3	353
6	137	871	ad01_ka1.wav	ad01	ad	1	a	k	lenis	7	3	369
26	83	2786	ad01_ttu2.wav	ad01	ad	2	u	t	fortis	2	3	377
4	60	1016	ad01_kka1.wav	ad01	ad	1	a	k	fortis	8	3	395
16	64	2206	ad01_ki2.wav	ad01	ad	2	i	k	lenis	7	3	402
4	114	1161	ad01_kha1.wav	ad01	ad	1	a	k	aspirated	9	3	406
7	126	61	ad01_ta2.wav	ad01	ad	2	a	t	lenis	1	3	410
11	83	1481	ad01_tti2.wav	ad01	ad	2	i	t	fortis	2	3	420
6	57	1016	ad01_kka1.wav	ad01	ad	1	a	k	fortis	8	3	426
8	56	146	ad01_tta1.wav	ad01	ad	1	a	t	fortis	2	3	427
22	141	3801	ad01_khu2.wav	ad01	ad	2	u	k	aspirated	9	3	428
24	57	3771	ad01_khu1.wav	ad01	ad	1	u	k	aspirated	9	3	431
15	4	2466	ad01_khi1.wav	ad01	ad	1	i	k	aspirated	9	3	432
1	29	871	ad01_ka1.wav	ad01	ad	1	a	k	lenis	7	3	437
26	25	3221	ad01_ppu2.wav	ad01	ad	2	u	p	fortis	5	3	439
14	52	2061	ad01_phi2.wav	ad01	ad	2	i	p	aspirated	6	3	442
5	16	496	ad01_pa2.wav	ad01	ad	2	a	p	lenis	4	3	445
15	47	1916	ad01_ppi2.wav	ad01	ad	2	i	p	fortis	5	3	450
26	77	3191	ad01_ppu1.wav	ad01	ad	1	u	p	fortis	5	3	456
14	37	1306	ad01_ti1.wav	ad01	ad	1	i	t	lenis	1	3	460
14	138	1916	ad01_ppi2.wav	ad01	ad	2	i	p	fortis	5	3	469
4	10	1221	ad01_kha2.wav	ad01	ad	2	a	k	aspirated	9	3	470
9	47	641	ad01_ppa2.wav	ad01	ad	2	a	p	fortis	5	3	474
21	78	3801	ad01_khu2.wav	ad01	ad	2	u	k	aspirated	9	3	480
11	111	1741	ad01_pi1.wav	ad01	ad	1	i	p	lenis	4	3	482
24	98	2786	ad01_ttu2.wav	ad01	ad	2	u	t	fortis	2	3	502
5	37	871	ad01_ka1.wav	ad01	ad	1	a	k	lenis	7	3	509
30	13	3801	ad01_khu2.wav	ad01	ad	2	u	k	aspirated	9	3	511
19	135	1451	ad01_tti1.wav	ad01	ad	1	i	t	fortis	2	3	517
5	130	581	ad01_ppa1.wav	ad01	ad	1	a	p	fortis	5	3	518
6	28	581	ad01_ppa1.wav	ad01	ad	1	a	p	fortis	5	3	534
7	99	436	ad01_pa1.wav	ad01	ad	1	a	p	lenis	4	3	540
3	140	581	ad01_ppa1.wav	ad01	ad	1	a	p	fortis	5	3	549
30	100	3511	ad01_ku2.wav	ad01	ad	2	u	k	lenis	7	3	556
18	141	2466	ad01_khi1.wav	ad01	ad	1	i	k	aspirated	9	3	560
1	97	641	ad01_ppa2.wav	ad01	ad	2	a	p	fortis	5	3	561
26	16	3366	ad01_phu2.wav	ad01	ad	2	u	p	aspirated	6	3	564
3	33	351	ad01_tha2.wav	ad01	ad	2	a	t	aspirated	3	3	566
19	65	1336	ad01_ti2.wav	ad01	ad	2	i	t	lenis	1	3	570
22	29	3191	ad01_ppu1.wav	ad01	ad	1	u	p	fortis	5	3	585
19	97	1916	ad01_ppi2.wav	ad01	ad	2	i	p	fortis	5	3	590
7	15	1	ad01_ta1.wav	ad01	ad	1	a	t	lenis	1	3	592
23	74	3801	ad01_khu2.wav	ad01	ad	2	u	k	aspirated	9	3	595
14	106	1626	ad01_thi2.wav	ad01	ad	2	i	t	aspirated	3	3	610
27	76	3336	ad01_phu1.wav	ad01	ad	1	u	p	aspirated	6	3	611
30	114	2756	ad01_ttu1.wav	ad01	ad	1	u	t	fortis	2	3	621
3	12	1016	ad01_kka1.wav	ad01	ad	1	a	k	fortis	8	3	637
6	83	641	ad01_ppa2.wav	ad01	ad	2	a	p	fortis	5	3	645
17	141	1886	ad01_ppi1.wav	ad01	ad	1	i	p	fortis	5	3	650
16	26	2321	ad01_kki1.wav	ad01	ad	1	i	k	fortis	8	3	656
23	49	3336	ad01_phu1.wav	ad01	ad	1	u	p	aspirated	6	3	676
7	124	641	ad01_ppa2.wav	ad01	ad	2	a	p	fortis	5	3	680
18	132	1771	ad01_pi2.wav	ad01	ad	2	i	p	lenis	4	3	685
23	105	2756	ad01_ttu1.wav	ad01	ad	1	u	t	fortis	2	3	699
22	31	3366	ad01_phu2.wav	ad01	ad	2	u	p	aspirated	6	3	705
17	29	1771	ad01_pi2.wav	ad01	ad	2	i	p	lenis	4	3	706
3	19	496	ad01_pa2.wav	ad01	ad	2	a	p	lenis	4	3	723
6	104	206	ad01_tta2.wav	ad01	ad	2	a	t	fortis	2	3	737
27	73	3626	ad01_kku1.wav	ad01	ad	1	u	k	fortis	8	3	742
23	26	3366	ad01_phu2.wav	ad01	ad	2	u	p	aspirated	6	3	752
14	63	2176	ad01_ki1.wav	ad01	ad	1	i	k	lenis	7	3	756
29	22	3801	ad01_khu2.wav	ad01	ad	2	u	k	aspirated	9	3	760
1	130	726	ad01_pha1.wav	ad01	ad	1	a	p	aspirated	6	3	764
19	80	2466	ad01_khi1.wav	ad01	ad	1	i	k	aspirated	9	3	770
23	112	2931	ad01_thu2.wav	ad01	ad	2	u	t	aspirated	3	3	774
25	119	2901	ad01_thu1.wav	ad01	ad	1	u	t	aspirated	3	3	807
3	78	1	ad01_ta1.wav	ad01	ad	1	a	t	lenis	1	3	808
19	7	1741	ad01_pi1.wav	ad01	ad	1	i	p	lenis	4	3	822
13	22	1916	ad01_ppi2.wav	ad01	ad	2	i	p	fortis	5	3	853
24	126	3366	ad01_phu2.wav	ad01	ad	2	u	p	aspirated	6	3	853
9	9	786	ad01_pha2.wav	ad01	ad	2	a	p	aspirated	6	3	855
17	119	1481	ad01_tti2.wav	ad01	ad	2	i	t	fortis	2	3	870
30	18	3191	ad01_ppu1.wav	ad01	ad	1	u	p	fortis	5	3	874
30	71	3366	ad01_phu2.wav	ad01	ad	2	u	p	aspirated	6	3	883
21	105	3771	ad01_khu1.wav	ad01	ad	1	u	k	aspirated	9	3	898
1	136	1	ad01_ta1.wav	ad01	ad	1	a	t	lenis	1	3	899
3	100	1076	ad01_kka2.wav	ad01	ad	2	a	k	fortis	8	3	899
24	45	3221	ad01_ppu2.wav	ad01	ad	2	u	p	fortis	5	3	901
15	127	1336	ad01_ti2.wav	ad01	ad	2	i	t	lenis	1	3	903
17	102	1336	ad01_ti2.wav	ad01	ad	2	i	t	lenis	1	3	904
8	82	351	ad01_tha2.wav	ad01	ad	2	a	t	aspirated	3	3	927
4	47	786	ad01_pha2.wav	ad01	ad	2	a	p	aspirated	6	3	962
17	61	1741	ad01_pi1.wav	ad01	ad	1	i	p	lenis	4	3	965
19	45	1306	ad01_ti1.wav	ad01	ad	1	i	t	lenis	1	3	978
2	140	206	ad01_tta2.wav	ad01	ad	2	a	t	fortis	2	3	1002
1	40	351	ad01_tha2.wav	ad01	ad	2	a	t	aspirated	3	3	1016
9	72	581	ad01_ppa1.wav	ad01	ad	1	a	p	fortis	5	3	1050
22	139	3336	ad01_phu1.wav	ad01	ad	1	u	p	aspirated	6	3	1057
16	141	1741	ad01_pi1.wav	ad01	ad	1	i	p	lenis	4	3	1065
6	35	1076	ad01_kka2.wav	ad01	ad	2	a	k	fortis	8	3	1092
29	14	3336	ad01_phu1.wav	ad01	ad	1	u	p	aspirated	6	3	1093
30	17	3626	ad01_kku1.wav	ad01	ad	1	u	k	fortis	8	3	1156
2	44	61	ad01_ta2.wav	ad01	ad	2	a	t	lenis	1	3	1211
21	40	3221	ad01_ppu2.wav	ad01	ad	2	u	p	fortis	5	3	1214
3	1	206	ad01_tta2.wav	ad01	ad	2	a	t	fortis	2	3	1216
30	110	2641	ad01_tu2.wav	ad01	ad	2	u	t	lenis	1	3	1237
12	76	1916	ad01_ppi2.wav	ad01	ad	2	i	p	fortis	5	3	1250
22	13	2786	ad01_ttu2.wav	ad01	ad	2	u	t	fortis	2	3	1255
21	101	3366	ad01_phu2.wav	ad01	ad	2	u	p	aspirated	6	3	1261
23	87	3191	ad01_ppu1.wav	ad01	ad	1	u	p	fortis	5	3	1290
5	49	146	ad01_tta1.wav	ad01	ad	1	a	t	fortis	2	3	1291
18	9	1481	ad01_tti2.wav	ad01	ad	2	i	t	fortis	2	3	1355
11	85	2351	ad01_kki2.wav	ad01	ad	2	i	k	fortis	8	3	1368
30	87	3221	ad01_ppu2.wav	ad01	ad	2	u	p	fortis	5	3	1377
18	26	2206	ad01_ki2.wav	ad01	ad	2	i	k	lenis	7	3	1389
14	14	1336	ad01_ti2.wav	ad01	ad	2	i	t	lenis	1	3	1410
18	74	2061	ad01_phi2.wav	ad01	ad	2	i	p	aspirated	6	3	1445
29	17	2611	ad01_tu1.wav	ad01	ad	1	u	t	lenis	1	3	1468
19	72	1886	ad01_ppi1.wav	ad01	ad	1	i	p	fortis	5	3	1490
5	5	351	ad01_tha2.wav	ad01	ad	2	a	t	aspirated	3	3	1495
5	116	206	ad01_tta2.wav	ad01	ad	2	a	t	fortis	2	3	1607
3	106	641	ad01_ppa2.wav	ad01	ad	2	a	p	fortis	5	3	1700
28	37	2611	ad01_tu1.wav	ad01	ad	1	u	t	lenis	1	3	1732
21	15	2641	ad01_tu2.wav	ad01	ad	2	u	t	lenis	1	3	1790
22	44	2756	ad01_ttu1.wav	ad01	ad	1	u	t	fortis	2	3	1850
4	19	61	ad01_ta2.wav	ad01	ad	2	a	t	lenis	1	3	1859
25	7	3076	ad01_pu2.wav	ad01	ad	2	u	p	lenis	4	3	1859
12	96	1306	ad01_ti1.wav	ad01	ad	1	i	t	lenis	1	3	1908
21	119	2756	ad01_ttu1.wav	ad01	ad	1	u	t	fortis	2	3	1931
13	95	1481	ad01_tti2.wav	ad01	ad	2	i	t	fortis	2	3	1940
11	121	1771	ad01_pi2.wav	ad01	ad	2	i	p	lenis	4	3	1967
28	103	2786	ad01_ttu2.wav	ad01	ad	2	u	t	fortis	2	3	2079
9	37	1016	ad01_kka1.wav	ad01	ad	1	a	k	fortis	8	3	2099
18	38	1306	ad01_ti1.wav	ad01	ad	1	i	t	lenis	1	3	2102
28	45	2931	ad01_thu2.wav	ad01	ad	2	u	t	aspirated	3	3	2190
18	103	2176	ad01_ki1.wav	ad01	ad	1	i	k	lenis	7	3	2200
11	1	1306	ad01_ti1.wav	ad01	ad	1	i	t	lenis	1	3	2640
21	1	2786	ad01_ttu2.wav	ad01	ad	2	u	t	fortis	2	3	2843
10	70	351	ad01_tha2.wav	ad01	ad	2	a	t	aspirated	3	3	3266
18	85	1626	ad01_thi2.wav	ad01	ad	2	i	t	aspirated	3	3	3695
8	6	581	ad01_ppa1.wav	ad01	ad	1	a	p	fortis	5	3	4941
28	7	3076	ad01_pu2.wav	ad01	ad	2	u	p	lenis	4	2	238
1	29	436	ad01_pa1.wav	ad01	ad	1	a	p	lenis	4	2	243
26	82	3046	ad01_pu1.wav	ad01	ad	1	u	p	lenis	4	2	261
24	19	3656	ad01_kku2.wav	ad01	ad	2	u	k	fortis	8	2	311
23	73	3626	ad01_kku1.wav	ad01	ad	1	u	k	fortis	8	2	318
4	28	871	ad01_ka1.wav	ad01	ad	1	a	k	lenis	7	2	329
20	137	2176	ad01_ki1.wav	ad01	ad	1	i	k	lenis	7	2	358
29	110	2786	ad01_ttu2.wav	ad01	ad	2	u	t	fortis	2	2	380
5	130	291	ad01_tha1.wav	ad01	ad	1	a	t	aspirated	3	2	387
14	12	2206	ad01_ki2.wav	ad01	ad	2	i	k	lenis	7	2	392
11	40	1451	ad01_tti1.wav	ad01	ad	1	i	t	fortis	2	2	393
26	64	3511	ad01_ku2.wav	ad01	ad	2	u	k	lenis	7	2	417
23	56	2786	ad01_ttu2.wav	ad01	ad	2	u	t	fortis	2	2	420
7	24	146	ad01_tta1.wav	ad01	ad	1	a	t	fortis	2	2	429
7	144	931	ad01_ka2.wav	ad01	ad	2	a	k	lenis	7	2	430
23	72	3656	ad01_kku2.wav	ad01	ad	2	u	k	fortis	8	2	432
6	111	1	ad01_ta1.wav	ad01	ad	1	a	t	lenis	1	2	435
11	143	1916	ad01_ppi2.wav	ad01	ad	2	i	p	fortis	5	2	445
7	86	291	ad01_tha1.wav	ad01	ad	1	a	t	aspirated	3	2	450
28	105	2901	ad01_thu1.wav	ad01	ad	1	u	t	aspirated	3	2	450
15	53	1886	ad01_ppi1.wav	ad01	ad	1	i	p	fortis	5	2	458
27	129	3656	ad01_kku2.wav	ad01	ad	2	u	k	fortis	8	2	462
1	103	931	ad01_ka2.wav	ad01	ad	2	a	k	lenis	7	2	474
21	33	3656	ad01_kku2.wav	ad01	ad	2	u	k	fortis	8	2	478
19	98	2031	ad01_phi1.wav	ad01	ad	1	i	p	aspirated	6	2	480
23	21	3046	ad01_pu1.wav	ad01	ad	1	u	p	lenis	4	2	481
6	15	786	ad01_pha2.wav	ad01	ad	2	a	p	aspirated	6	2	489
19	52	2176	ad01_ki1.wav	ad01	ad	1	i	k	lenis	7	2	491
22	70	3481	ad01_ku1.wav	ad01	ad	1	u	k	lenis	7	2	495
6	125	351	ad01_tha2.wav	ad01	ad	2	a	t	aspirated	3	2	500
16	74	1451	ad01_tti1.wav	ad01	ad	1	i	t	fortis	2	2	525
29	33	3626	ad01_kku1.wav	ad01	ad	1	u	k	fortis	8	2	537
11	57	2206	ad01_ki2.wav	ad01	ad	2	i	k	lenis	7	2	548
3	129	61	ad01_ta2.wav	ad01	ad	2	a	t	lenis	1	2	564
24	80	2756	ad01_ttu1.wav	ad01	ad	1	u	t	fortis	2	2	567
22	105	3221	ad01_ppu2.wav	ad01	ad	2	u	p	fortis	5	2	568
7	132	726	ad01_pha1.wav	ad01	ad	1	a	p	aspirated	6	2	570
16	137	1886	ad01_ppi1.wav	ad01	ad	1	i	p	fortis	5	2	570
4	88	931	ad01_ka2.wav	ad01	ad	2	a	k	lenis	7	2	582
11	144	1596	ad01_thi1.wav	ad01	ad	1	i	t	aspirated	3	2	600
3	50	931	ad01_ka2.wav	ad01	ad	2	a	k	lenis	7	2	606
19	18	1596	ad01_thi1.wav	ad01	ad	1	i	t	aspirated	3	2	624
24	99	3046	ad01_pu1.wav	ad01	ad	1	u	p	lenis	4	2	624
17	82	2321	ad01_kki1.wav	ad01	ad	1	i	k	fortis	8	2	630
14	41	2351	ad01_kki2.wav	ad01	ad	2	i	k	fortis	8	2	631
6	55	436	ad01_pa1.wav	ad01	ad	1	a	p	lenis	4	2	635
2	30	496	ad01_pa2.wav	ad01	ad	2	a	p	lenis	4	2	641
12	66	1886	ad01_ppi1.wav	ad01	ad	1	i	p	fortis	5	2	656
23	85	2641	ad01_tu2.wav	ad01	ad	2	u	t	lenis	1	2	674
9	54	871	ad01_ka1.wav	ad01	ad	1	a	k	lenis	7	2	678
28	86	3511	ad01_ku2.wav	ad01	ad	2	u	k	lenis	7	2	686
9	23	146	ad01_tta1.wav	ad01	ad	1	a	t	fortis	2	2	689
27	55	2611	ad01_tu1.wav	ad01	ad	1	u	t	lenis	1	2	689
30	104	3076	ad01_pu2.wav	ad01	ad	2	u	p	lenis	4	2	696
13	132	2351	ad01_kki2.wav	ad01	ad	2	i	k	fortis	8	2	710
29	49	3481	ad01_ku1.wav	ad01	ad	1	u	k	lenis	7	2	713
22	124	2611	ad01_tu1.wav	ad01	ad	1	u	t	lenis	1	2	714
8	49	1	ad01_ta1.wav	ad01	ad	1	a	t	lenis	1	2	728
10	123	726	ad01_pha1.wav	ad01	ad	1	a	p	aspirated	6	2	733
4	138	581	ad01_ppa1.wav	ad01	ad	1	a	p	fortis	5	2	737
25	77	3481	ad01_ku1.wav	ad01	ad	1	u	k	lenis	7	2	754
3	104	726	ad01_pha1.wav	ad01	ad	1	a	p	aspirated	6	2	758
9	71	1076	ad01_kka2.wav	ad01	ad	2	a	k	fortis	8	2	762
13	26	2031	ad01_phi1.wav	ad01	ad	1	i	p	aspirated	6	2	770
28	140	3191	ad01_ppu1.wav	ad01	ad	1	u	p	fortis	5	2	770
5	33	931	ad01_ka2.wav	ad01	ad	2	a	k	lenis	7	2	772
18	78	1451	ad01_tti1.wav	ad01	ad	1	i	t	fortis	2	2	772
17	48	2206	ad01_ki2.wav	ad01	ad	2	i	k	lenis	7	2	773
22	16	2901	ad01_thu1.wav	ad01	ad	1	u	t	aspirated	3	2	785
18	80	2351	ad01_kki2.wav	ad01	ad	2	i	k	fortis	8	2	794
28	118	3336	ad01_phu1.wav	ad01	ad	1	u	p	aspirated	6	2	800
2	4	146	ad01_tta1.wav	ad01	ad	1	a	t	fortis	2	2	812
23	68	2611	ad01_tu1.wav	ad01	ad	1	u	t	lenis	1	2	821
28	138	3221	ad01_ppu2.wav	ad01	ad	2	u	p	fortis	5	2	847
30	88	3046	ad01_pu1.wav	ad01	ad	1	u	p	lenis	4	2	853
25	76	3221	ad01_ppu2.wav	ad01	ad	2	u	p	fortis	5	2	858
25	133	3511	ad01_ku2.wav	ad01	ad	2	u	k	lenis	7	2	867
22	56	3511	ad01_ku2.wav	ad01	ad	2	u	k	lenis	7	2	870
9	86	206	ad01_tta2.wav	ad01	ad	2	a	t	fortis	2	2	881
4	81	496	ad01_pa2.wav	ad01	ad	2	a	p	lenis	4	2	891
5	132	61	ad01_ta2.wav	ad01	ad	2	a	t	lenis	1	2	906
8	38	436	ad01_pa1.wav	ad01	ad	1	a	p	lenis	4	2	914
19	127	2321	ad01_kki1.wav	ad01	ad	1	i	k	fortis	8	2	924
15	49	1306	ad01_ti1.wav	ad01	ad	1	i	t	lenis	1	2	940
4	60	1	ad01_ta1.wav	ad01	ad	1	a	t	lenis	1	2	943
9	136	726	ad01_pha1.wav	ad01	ad	1	a	p	aspirated	6	2	943
27	77	3511	ad01_ku2.wav	ad01	ad	2	u	k	lenis	7	2	945
5	24	641	ad01_ppa2.wav	ad01	ad	2	a	p	fortis	5	2	954
22	16	3626	ad01_kku1.wav	ad01	ad	1	u	k	fortis	8	2	977
1	74	496	ad01_pa2.wav	ad01	ad	2	a	p	lenis	4	2	981
17	127	1306	ad01_ti1.wav	ad01	ad	1	i	t	lenis	1	2	1002
2	25	351	ad01_tha2.wav	ad01	ad	2	a	t	aspirated	3	2	1026
11	122	1886	ad01_ppi1.wav	ad01	ad	1	i	p	fortis	5	2	1045
17	76	1916	ad01_ppi2.wav	ad01	ad	2	i	p	fortis	5	2	1060
30	76	2901	ad01_thu1.wav	ad01	ad	1	u	t	aspirated	3	2	1061
24	40	2901	ad01_thu1.wav	ad01	ad	1	u	t	aspirated	3	2	1069
28	101	3366	ad01_phu2.wav	ad01	ad	2	u	p	aspirated	6	2	1120
24	21	3076	ad01_pu2.wav	ad01	ad	2	u	p	lenis	4	2	1131
9	51	496	ad01_pa2.wav	ad01	ad	2	a	p	lenis	4	2	1151
5	123	436	ad01_pa1.wav	ad01	ad	1	a	p	lenis	4	2	1160
30	42	3771	ad01_khu1.wav	ad01	ad	1	u	k	aspirated	9	2	1179
7	60	871	ad01_ka1.wav	ad01	ad	1	a	k	lenis	7	2	1198
18	128	1886	ad01_ppi1.wav	ad01	ad	1	i	p	fortis	5	2	1200
17	133	1596	ad01_thi1.wav	ad01	ad	1	i	t	aspirated	3	2	1280
4	65	146	ad01_tta1.wav	ad01	ad	1	a	t	fortis	2	2	1293
12	12	2206	ad01_ki2.wav	ad01	ad	2	i	k	lenis	7	2	1299
18	16	1596	ad01_thi1.wav	ad01	ad	1	i	t	aspirated	3	2	1333
25	93	3656	ad01_kku2.wav	ad01	ad	2	u	k	fortis	8	2	1343
11	145	1336	ad01_ti2.wav	ad01	ad	2	i	t	lenis	1	2	1365
8	126	291	ad01_tha1.wav	ad01	ad	1	a	t	aspirated	3	2	1374
28	10	2641	ad01_tu2.wav	ad01	ad	2	u	t	lenis	1	2	1441
19	29	2351	ad01_kki2.wav	ad01	ad	2	i	k	fortis	8	2	1452
26	36	2641	ad01_tu2.wav	ad01	ad	2	u	t	lenis	1	2	1531
13	75	1626	ad01_thi2.wav	ad01	ad	2	i	t	aspirated	3	2	1574
25	130	3626	ad01_kku1.wav	ad01	ad	1	u	k	fortis	8	2	1652
3	66	146	ad01_tta1.wav	ad01	ad	1	a	t	fortis	2	2	1654
18	16	2321	ad01_kki1.wav	ad01	ad	1	i	k	fortis	8	2	1655
1	77	291	ad01_tha1.wav	ad01	ad	1	a	t	aspirated	3	2	1683
9	119	1	ad01_ta1.wav	ad01	ad	1	a	t	lenis	1	2	1684
20	99	2206	ad01_ki2.wav	ad01	ad	2	i	k	lenis	7	2	1795
29	7	2931	ad01_thu2.wav	ad01	ad	2	u	t	aspirated	3	2	1960
13	1	2206	ad01_ki2.wav	ad01	ad	2	i	k	lenis	7	2	2560
2	6	1	ad01_ta1.wav	ad01	ad	1	a	t	lenis	1	2	2599
29	15	3771	ad01_khu1.wav	ad01	ad	1	u	k	aspirated	9	2	2767
12	34	2031	ad01_phi1.wav	ad01	ad	1	i	p	aspirated	6	2	2860
10	91	436	ad01_pa1.wav	ad01	ad	1	a	p	lenis	4	2	2980
12	131	1596	ad01_thi1.wav	ad01	ad	1	i	t	aspirated	3	2	3329
30	127	3336	ad01_phu1.wav	ad01	ad	1	u	p	aspirated	6	2	4346
10	19	1	ad01_ta1.wav	ad01	ad	1	a	t	lenis	1	2	7610
20	56	1336	ad01_ti2.wav	ad01	ad	2	i	t	lenis	1	2	7662
22	105	3656	ad01_kku2.wav	ad01	ad	2	u	k	fortis	8	1	147
20	21	2351	ad01_kki2.wav	ad01	ad	2	i	k	fortis	8	1	148
29	34	3221	ad01_ppu2.wav	ad01	ad	2	u	p	fortis	5	1	189
24	124	3511	ad01_ku2.wav	ad01	ad	2	u	k	lenis	7	1	245
29	12	3366	ad01_phu2.wav	ad01	ad	2	u	p	aspirated	6	1	275
29	129	3511	ad01_ku2.wav	ad01	ad	2	u	k	lenis	7	1	310
23	19	3511	ad01_ku2.wav	ad01	ad	2	u	k	lenis	7	1	325
12	69	2321	ad01_kki1.wav	ad01	ad	1	i	k	fortis	8	1	335
23	3	3221	ad01_ppu2.wav	ad01	ad	2	u	p	fortis	5	1	336
12	102	2351	ad01_kki2.wav	ad01	ad	2	i	k	fortis	8	1	337
8	6	726	ad01_pha1.wav	ad01	ad	1	a	p	aspirated	6	1	340
29	120	3656	ad01_kku2.wav	ad01	ad	2	u	k	fortis	8	1	373
15	60	2351	ad01_kki2.wav	ad01	ad	2	i	k	fortis	8	1	389
14	102	1481	ad01_tti2.wav	ad01	ad	2	i	t	fortis	2	1	390
6	27	931	ad01_ka2.wav	ad01	ad	2	a	k	lenis	7	1	403
26	45	3656	ad01_kku2.wav	ad01	ad	2	u	k	fortis	8	1	403
15	135	2206	ad01_ki2.wav	ad01	ad	2	i	k	lenis	7	1	410
5	18	726	ad01_pha1.wav	ad01	ad	1	a	p	aspirated	6	1	414
24	8	3626	ad01_kku1.wav	ad01	ad	1	u	k	fortis	8	1	422
29	99	2756	ad01_ttu1.wav	ad01	ad	1	u	t	fortis	2	1	448
15	116	2176	ad01_ki1.wav	ad01	ad	1	i	k	lenis	7	1	451
17	107	2176	ad01_ki1.wav	ad01	ad	1	i	k	lenis	7	1	454
3	70	291	ad01_tha1.wav	ad01	ad	1	a	t	aspirated	3	1	464
29	110	3046	ad01_pu1.wav	ad01	ad	1	u	p	lenis	4	1	468
15	104	2321	ad01_kki1.wav	ad01	ad	1	i	k	fortis	8	1	469
14	99	1771	ad01_pi2.wav	ad01	ad	2	i	p	lenis	4	1	470
14	85	2321	ad01_kki1.wav	ad01	ad	1	i	k	fortis	8	1	470
8	70	496	ad01_pa2.wav	ad01	ad	2	a	p	lenis	4	1	479
6	100	726	ad01_pha1.wav	ad01	ad	1	a	p	aspirated	6	1	490
16	23	2031	ad01_phi1.wav	ad01	ad	1	i	p	aspirated	6	1	497
4	36	436	ad01_pa1.wav	ad01	ad	1	a	p	lenis	4	1	499
26	91	2901	ad01_thu1.wav	ad01	ad	1	u	t	aspirated	3	1	500
20	86	2321	ad01_kki1.wav	ad01	ad	1	i	k	fortis	8	1	510
16	39	1596	ad01_thi1.wav	ad01	ad	1	i	t	aspirated	3	1	514
20	100	2031	ad01_phi1.wav	ad01	ad	1	i	p	aspirated	6	1	520
2	21	436	ad01_pa1.wav	ad01	ad	1	a	p	lenis	4	1	523
8	51	931	ad01_ka2.wav	ad01	ad	2	a	k	lenis	7	1	534
6	47	496	ad01_pa2.wav	ad01	ad	2	a	p	lenis	4	1	541
3	80	436	ad01_pa1.wav	ad01	ad	1	a	p	lenis	4	1	550
15	30	1741	ad01_pi1.wav	ad01	ad	1	i	p	lenis	4	1	550
17	39	2351	ad01_kki2.wav	ad01	ad	2	i	k	fortis	8	1	560
22	144	3076	ad01_pu2.wav	ad01	ad	2	u	p	lenis	4	1	565
15	107	2031	ad01_phi1.wav	ad01	ad	1	i	p	aspirated	6	1	571
6	94	61	ad01_ta2.wav	ad01	ad	2	a	t	lenis	1	1	581
19	138	2206	ad01_ki2.wav	ad01	ad	2	i	k	lenis	7	1	592
25	61	3046	ad01_pu1.wav	ad01	ad	1	u	p	lenis	4	1	594
20	97	1916	ad01_ppi2.wav	ad01	ad	2	i	p	fortis	5	1	605
15	80	1596	ad01_thi1.wav	ad01	ad	1	i	t	aspirated	3	1	620
29	4	3076	ad01_pu2.wav	ad01	ad	2	u	p	lenis	4	1	620
9	35	436	ad01_pa1.wav	ad01	ad	1	a	p	lenis	4	1	633
16	94	2351	ad01_kki2.wav	ad01	ad	2	i	k	fortis	8	1	640
6	19	146	ad01_tta1.wav	ad01	ad	1	a	t	fortis	2	1	661
24	97	3336	ad01_phu1.wav	ad01	ad	1	u	p	aspirated	6	1	671
28	125	3046	ad01_pu1.wav	ad01	ad	1	u	p	lenis	4	1	679
27	85	2901	ad01_thu1.wav	ad01	ad	1	u	t	aspirated	3	1	683
29	46	2901	ad01_thu1.wav	ad01	ad	1	u	t	aspirated	3	1	703
3	137	871	ad01_ka1.wav	ad01	ad	1	a	k	lenis	7	1	707
30	54	3656	ad01_kku2.wav	ad01	ad	2	u	k	fortis	8	1	710
4	77	351	ad01_tha2.wav	ad01	ad	2	a	t	aspirated	3	1	714
22	56	3046	ad01_pu1.wav	ad01	ad	1	u	p	lenis	4	1	719
11	38	2031	ad01_phi1.wav	ad01	ad	1	i	p	aspirated	6	1	730
9	46	931	ad01_ka2.wav	ad01	ad	2	a	k	lenis	7	1	741
21	17	2901	ad01_thu1.wav	ad01	ad	1	u	t	aspirated	3	1	750
9	15	1221	ad01_kha2.wav	ad01	ad	2	a	k	aspirated	9	1	753
4	36	291	ad01_tha1.wav	ad01	ad	1	a	t	aspirated	3	1	755
13	143	2321	ad01_kki1.wav	ad01	ad	1	i	k	fortis	8	1	770
9	134	351	ad01_tha2.wav	ad01	ad	2	a	t	aspirated	3	1	776
13	47	1596	ad01_thi1.wav	ad01	ad	1	i	t	aspirated	3	1	792
29	2	3191	ad01_ppu1.wav	ad01	ad	1	u	p	fortis	5	1	837
17	125	2061	ad01_phi2.wav	ad01	ad	2	i	p	aspirated	6	1	860
17	71	2031	ad01_phi1.wav	ad01	ad	1	i	p	aspirated	6	1	890
10	17	291	ad01_tha1.wav	ad01	ad	1	a	t	aspirated	3	1	973
4	123	726	ad01_pha1.wav	ad01	ad	1	a	p	aspirated	6	1	1020
26	31	3336	ad01_phu1.wav	ad01	ad	1	u	p	aspirated	6	1	1024
8	120	61	ad01_ta2.wav	ad01	ad	2	a	t	lenis	1	1	1094
6	53	291	ad01_tha1.wav	ad01	ad	1	a	t	aspirated	3	1	1136
1	139	61	ad01_ta2.wav	ad01	ad	2	a	t	lenis	1	1	1160
2	35	291	ad01_tha1.wav	ad01	ad	1	a	t	aspirated	3	1	1556
20	19	1741	ad01_pi1.wav	ad01	ad	1	i	p	lenis	4	1	1685
21	53	2611	ad01_tu1.wav	ad01	ad	1	u	t	lenis	1	1	1713
9	93	291	ad01_tha1.wav	ad01	ad	1	a	t	aspirated	3	1	1862
18	20	2031	ad01_phi1.wav	ad01	ad	1	i	p	aspirated	6	1	2190
20	40	1596	ad01_thi1.wav	ad01	ad	1	i	t	aspirated	3	1	2265
12	117	2176	ad01_ki1.wav	ad01	ad	1	i	k	lenis	7	1	2439
20	29	1306	ad01_ti1.wav	ad01	ad	1	i	t	lenis	1	1	2835
9	10	61	ad01_ta2.wav	ad01	ad	2	a	t	lenis	1	1	3419
14	62	2207	ad02_ki2.wav	ad02	ad	2	i	k	lenis	7	na	10010
10	67	932	ad02_ka2.wav	ad02	ad	2	a	k	lenis	7	4	26
12	87	2497	ad02_khi2.wav	ad02	ad	2	i	k	aspirated	9	4	50
25	27	3512	ad02_ku2.wav	ad02	ad	2	u	k	lenis	7	4	60
12	67	2467	ad02_khi1.wav	ad02	ad	1	i	k	aspirated	9	4	69
8	5	1077	ad02_kka2.wav	ad02	ad	2	a	k	fortis	8	4	72
13	64	2497	ad02_khi2.wav	ad02	ad	2	i	k	aspirated	9	4	72
7	23	642	ad02_ppa2.wav	ad02	ad	2	a	p	fortis	5	4	105
10	67	207	ad02_tta2.wav	ad02	ad	2	a	t	fortis	2	4	110
25	92	3337	ad02_phu1.wav	ad02	ad	1	u	p	aspirated	6	4	113
27	48	3512	ad02_ku2.wav	ad02	ad	2	u	k	lenis	7	4	120
25	12	3367	ad02_phu2.wav	ad02	ad	2	u	p	aspirated	6	4	125
10	100	582	ad02_ppa1.wav	ad02	ad	1	a	p	fortis	5	4	130
27	111	3367	ad02_phu2.wav	ad02	ad	2	u	p	aspirated	6	4	130
27	48	3772	ad02_khu1.wav	ad02	ad	1	u	k	aspirated	9	4	131
7	134	932	ad02_ka2.wav	ad02	ad	2	a	k	lenis	7	4	139
10	7	1162	ad02_kha1.wav	ad02	ad	1	a	k	aspirated	9	4	140
2	69	932	ad02_ka2.wav	ad02	ad	2	a	k	lenis	7	4	143
12	66	2207	ad02_ki2.wav	ad02	ad	2	i	k	lenis	7	4	150
25	145	3772	ad02_khu1.wav	ad02	ad	1	u	k	aspirated	9	4	151
24	56	2932	ad02_thu2.wav	ad02	ad	2	u	t	aspirated	3	4	156
27	25	3802	ad02_khu2.wav	ad02	ad	2	u	k	aspirated	9	4	156
12	86	2062	ad02_phi2.wav	ad02	ad	2	i	p	aspirated	6	4	159
27	77	2787	ad02_ttu2.wav	ad02	ad	2	u	t	fortis	2	4	160
27	86	2932	ad02_thu2.wav	ad02	ad	2	u	t	aspirated	3	4	169
7	114	1222	ad02_kha2.wav	ad02	ad	2	a	k	aspirated	9	4	170
17	17	2467	ad02_khi1.wav	ad02	ad	1	i	k	aspirated	9	4	170
24	144	3512	ad02_ku2.wav	ad02	ad	2	u	k	lenis	7	4	176
10	11	437	ad02_pa1.wav	ad02	ad	1	a	p	lenis	4	4	187
7	82	437	ad02_pa1.wav	ad02	ad	1	a	p	lenis	4	4	190
12	68	2032	ad02_phi1.wav	ad02	ad	1	i	p	aspirated	6	4	190
21	144	2932	ad02_thu2.wav	ad02	ad	2	u	t	aspirated	3	4	190
3	46	1162	ad02_kha1.wav	ad02	ad	1	a	k	aspirated	9	4	192
10	98	872	ad02_ka1.wav	ad02	ad	1	a	k	lenis	7	4	192
3	14	872	ad02_ka1.wav	ad02	ad	1	a	k	lenis	7	4	193
8	46	147	ad02_tta1.wav	ad02	ad	1	a	t	fortis	2	4	199
10	54	642	ad02_ppa2.wav	ad02	ad	2	a	p	fortis	5	4	200
27	50	3627	ad02_kku1.wav	ad02	ad	1	u	k	fortis	8	4	200
10	56	787	ad02_pha2.wav	ad02	ad	2	a	p	aspirated	6	4	204
13	106	1772	ad02_pi2.wav	ad02	ad	2	i	p	lenis	4	4	205
25	61	3802	ad02_khu2.wav	ad02	ad	2	u	k	aspirated	9	4	209
7	59	1162	ad02_kha1.wav	ad02	ad	1	a	k	aspirated	9	4	220
19	47	1627	ad02_thi2.wav	ad02	ad	2	i	t	aspirated	3	4	220
13	57	2322	ad02_kki1.wav	ad02	ad	1	i	k	fortis	8	4	234
16	115	2497	ad02_khi2.wav	ad02	ad	2	i	k	aspirated	9	4	235
25	67	2612	ad02_tu1.wav	ad02	ad	1	u	t	lenis	1	4	241
26	60	3367	ad02_phu2.wav	ad02	ad	2	u	p	aspirated	6	4	245
7	11	1077	ad02_kka2.wav	ad02	ad	2	a	k	fortis	8	4	249
16	59	2207	ad02_ki2.wav	ad02	ad	2	i	k	lenis	7	4	249
30	92	3482	ad02_ku1.wav	ad02	ad	1	u	k	lenis	7	4	254
16	81	2467	ad02_khi1.wav	ad02	ad	1	i	k	aspirated	9	4	256
6	130	352	ad02_tha2.wav	ad02	ad	2	a	t	aspirated	3	4	258
13	62	2032	ad02_phi1.wav	ad02	ad	1	i	p	aspirated	6	4	259
13	60	2177	ad02_ki1.wav	ad02	ad	1	i	k	lenis	7	4	259
10	84	1222	ad02_kha2.wav	ad02	ad	2	a	k	aspirated	9	4	260
8	60	207	ad02_tta2.wav	ad02	ad	2	a	t	fortis	2	4	265
13	47	1917	ad02_ppi2.wav	ad02	ad	2	i	p	fortis	5	4	269
6	134	582	ad02_ppa1.wav	ad02	ad	1	a	p	fortis	5	4	272
26	141	3482	ad02_ku1.wav	ad02	ad	1	u	k	lenis	7	4	276
21	13	3367	ad02_phu2.wav	ad02	ad	2	u	p	aspirated	6	4	278
17	82	1917	ad02_ppi2.wav	ad02	ad	2	i	p	fortis	5	4	281
16	129	2032	ad02_phi1.wav	ad02	ad	1	i	p	aspirated	6	4	287
3	6	497	ad02_pa2.wav	ad02	ad	2	a	p	lenis	4	4	294
26	9	3802	ad02_khu2.wav	ad02	ad	2	u	k	aspirated	9	4	294
15	15	1917	ad02_ppi2.wav	ad02	ad	2	i	p	fortis	5	4	297
10	92	2	ad02_ta1.wav	ad02	ad	1	a	t	lenis	1	4	298
17	23	1742	ad02_pi1.wav	ad02	ad	1	i	p	lenis	4	4	300
13	96	1742	ad02_pi1.wav	ad02	ad	1	i	p	lenis	4	4	304
19	60	2062	ad02_phi2.wav	ad02	ad	2	i	p	aspirated	6	4	307
26	5	3772	ad02_khu1.wav	ad02	ad	1	u	k	aspirated	9	4	310
7	61	727	ad02_pha1.wav	ad02	ad	1	a	p	aspirated	6	4	312
13	52	2352	ad02_kki2.wav	ad02	ad	2	i	k	fortis	8	4	313
19	29	1917	ad02_ppi2.wav	ad02	ad	2	i	p	fortis	5	4	317
18	107	2062	ad02_phi2.wav	ad02	ad	2	i	p	aspirated	6	4	318
19	132	2352	ad02_kki2.wav	ad02	ad	2	i	k	fortis	8	4	319
28	63	2932	ad02_thu2.wav	ad02	ad	2	u	t	aspirated	3	4	319
14	42	1627	ad02_thi2.wav	ad02	ad	2	i	t	aspirated	3	4	320
18	23	2207	ad02_ki2.wav	ad02	ad	2	i	k	lenis	7	4	322
24	110	3482	ad02_ku1.wav	ad02	ad	1	u	k	lenis	7	4	328
15	84	1307	ad02_ti1.wav	ad02	ad	1	i	t	lenis	1	4	330
16	136	2177	ad02_ki1.wav	ad02	ad	1	i	k	lenis	7	4	330
18	5	2497	ad02_khi2.wav	ad02	ad	2	i	k	aspirated	9	4	330
16	41	2062	ad02_phi2.wav	ad02	ad	2	i	p	aspirated	6	4	335
7	88	147	ad02_tta1.wav	ad02	ad	1	a	t	fortis	2	4	339
8	29	1162	ad02_kha1.wav	ad02	ad	1	a	k	aspirated	9	4	345
9	126	872	ad02_ka1.wav	ad02	ad	1	a	k	lenis	7	4	345
20	108	1917	ad02_ppi2.wav	ad02	ad	2	i	p	fortis	5	4	347
11	109	1917	ad02_ppi2.wav	ad02	ad	2	i	p	fortis	5	4	350
16	75	1917	ad02_ppi2.wav	ad02	ad	2	i	p	fortis	5	4	350
21	65	3512	ad02_ku2.wav	ad02	ad	2	u	k	lenis	7	4	350
27	46	3047	ad02_pu1.wav	ad02	ad	1	u	p	lenis	4	4	360
21	124	2787	ad02_ttu2.wav	ad02	ad	2	u	t	fortis	2	4	364
17	47	1627	ad02_thi2.wav	ad02	ad	2	i	t	aspirated	3	4	374
27	18	2612	ad02_tu1.wav	ad02	ad	1	u	t	lenis	1	4	374
6	84	1162	ad02_kha1.wav	ad02	ad	1	a	k	aspirated	9	4	380
25	102	3077	ad02_pu2.wav	ad02	ad	2	u	p	lenis	4	4	382
16	135	1742	ad02_pi1.wav	ad02	ad	1	i	p	lenis	4	4	385
3	72	582	ad02_ppa1.wav	ad02	ad	1	a	p	fortis	5	4	387
15	5	1452	ad02_tti1.wav	ad02	ad	1	i	t	fortis	2	4	392
20	55	2207	ad02_ki2.wav	ad02	ad	2	i	k	lenis	7	4	410
25	105	3482	ad02_ku1.wav	ad02	ad	1	u	k	lenis	7	4	416
10	89	727	ad02_pha1.wav	ad02	ad	1	a	p	aspirated	6	4	428
21	135	3802	ad02_khu2.wav	ad02	ad	2	u	k	aspirated	9	4	429
27	36	2902	ad02_thu1.wav	ad02	ad	1	u	t	aspirated	3	4	430
28	93	3627	ad02_kku1.wav	ad02	ad	1	u	k	fortis	8	4	431
24	18	2787	ad02_ttu2.wav	ad02	ad	2	u	t	fortis	2	4	434
22	22	3047	ad02_pu1.wav	ad02	ad	1	u	p	lenis	4	4	436
26	29	3337	ad02_phu1.wav	ad02	ad	1	u	p	aspirated	6	4	438
20	26	2467	ad02_khi1.wav	ad02	ad	1	i	k	aspirated	9	4	463
25	140	2642	ad02_tu2.wav	ad02	ad	2	u	t	lenis	1	4	465
15	9	2497	ad02_khi2.wav	ad02	ad	2	i	k	aspirated	9	4	468
16	81	1772	ad02_pi2.wav	ad02	ad	2	i	p	lenis	4	4	476
7	30	787	ad02_pha2.wav	ad02	ad	2	a	p	aspirated	6	4	480
25	59	3047	ad02_pu1.wav	ad02	ad	1	u	p	lenis	4	4	491
15	48	2467	ad02_khi1.wav	ad02	ad	1	i	k	aspirated	9	4	496
27	111	3077	ad02_pu2.wav	ad02	ad	2	u	p	lenis	4	4	500
27	11	2757	ad02_ttu1.wav	ad02	ad	1	u	t	fortis	2	4	513
16	48	1627	ad02_thi2.wav	ad02	ad	2	i	t	aspirated	3	4	514
19	70	1742	ad02_pi1.wav	ad02	ad	1	i	p	lenis	4	4	520
20	50	1742	ad02_pi1.wav	ad02	ad	1	i	p	lenis	4	4	543
17	85	2062	ad02_phi2.wav	ad02	ad	2	i	p	aspirated	6	4	548
24	140	3047	ad02_pu1.wav	ad02	ad	1	u	p	lenis	4	4	554
30	9	2902	ad02_thu1.wav	ad02	ad	1	u	t	aspirated	3	4	558
9	82	497	ad02_pa2.wav	ad02	ad	2	a	p	lenis	4	4	570
16	118	1337	ad02_ti2.wav	ad02	ad	2	i	t	lenis	1	4	570
3	2	642	ad02_ppa2.wav	ad02	ad	2	a	p	fortis	5	4	581
21	67	2902	ad02_thu1.wav	ad02	ad	1	u	t	aspirated	3	4	586
6	63	207	ad02_tta2.wav	ad02	ad	2	a	t	fortis	2	4	602
8	135	932	ad02_ka2.wav	ad02	ad	2	a	k	lenis	7	4	611
22	99	2642	ad02_tu2.wav	ad02	ad	2	u	t	lenis	1	4	617
18	40	2467	ad02_khi1.wav	ad02	ad	1	i	k	aspirated	9	4	626
17	135	2352	ad02_kki2.wav	ad02	ad	2	i	k	fortis	8	4	637
15	122	2352	ad02_kki2.wav	ad02	ad	2	i	k	fortis	8	4	653
5	80	2	ad02_ta1.wav	ad02	ad	1	a	t	lenis	1	4	677
9	9	437	ad02_pa1.wav	ad02	ad	1	a	p	lenis	4	4	682
18	114	2032	ad02_phi1.wav	ad02	ad	1	i	p	aspirated	6	4	697
11	29	2062	ad02_phi2.wav	ad02	ad	2	i	p	aspirated	6	4	700
17	50	1307	ad02_ti1.wav	ad02	ad	1	i	t	lenis	1	4	700
16	61	1482	ad02_tti2.wav	ad02	ad	2	i	t	fortis	2	4	706
9	135	787	ad02_pha2.wav	ad02	ad	2	a	p	aspirated	6	4	713
29	69	2612	ad02_tu1.wav	ad02	ad	1	u	t	lenis	1	4	731
25	50	2757	ad02_ttu1.wav	ad02	ad	1	u	t	fortis	2	4	764
9	44	1077	ad02_kka2.wav	ad02	ad	2	a	k	fortis	8	4	779
18	31	1742	ad02_pi1.wav	ad02	ad	1	i	p	lenis	4	4	780
27	6	3222	ad02_ppu2.wav	ad02	ad	2	u	p	fortis	5	4	800
3	54	207	ad02_tta2.wav	ad02	ad	2	a	t	fortis	2	4	809
10	20	147	ad02_tta1.wav	ad02	ad	1	a	t	fortis	2	4	811
18	70	1627	ad02_thi2.wav	ad02	ad	2	i	t	aspirated	3	4	836
13	29	2062	ad02_phi2.wav	ad02	ad	2	i	p	aspirated	6	4	877
20	55	2062	ad02_phi2.wav	ad02	ad	2	i	p	aspirated	6	4	904
9	127	582	ad02_ppa1.wav	ad02	ad	1	a	p	fortis	5	4	961
15	13	2177	ad02_ki1.wav	ad02	ad	1	i	k	lenis	7	4	963
2	88	147	ad02_tta1.wav	ad02	ad	1	a	t	fortis	2	4	980
2	92	642	ad02_ppa2.wav	ad02	ad	2	a	p	fortis	5	4	993
19	117	1482	ad02_tti2.wav	ad02	ad	2	i	t	fortis	2	4	1008
13	106	1482	ad02_tti2.wav	ad02	ad	2	i	t	fortis	2	4	1050
30	139	3337	ad02_phu1.wav	ad02	ad	1	u	p	aspirated	6	4	1149
17	23	2497	ad02_khi2.wav	ad02	ad	2	i	k	aspirated	9	4	1251
18	87	1307	ad02_ti1.wav	ad02	ad	1	i	t	lenis	1	4	1266
20	55	1482	ad02_tti2.wav	ad02	ad	2	i	t	fortis	2	4	1778
11	70	2467	ad02_khi1.wav	ad02	ad	1	i	k	aspirated	9	4	1780
7	46	582	ad02_ppa1.wav	ad02	ad	1	a	p	fortis	5	4	1880
9	128	642	ad02_ppa2.wav	ad02	ad	2	a	p	fortis	5	4	1981
18	136	1482	ad02_tti2.wav	ad02	ad	2	i	t	fortis	2	4	2026
9	79	932	ad02_ka2.wav	ad02	ad	2	a	k	lenis	7	4	2166
3	126	1222	ad02_kha2.wav	ad02	ad	2	a	k	aspirated	9	4	2770
28	113	3367	ad02_phu2.wav	ad02	ad	2	u	p	aspirated	6	4	3190
20	45	1337	ad02_ti2.wav	ad02	ad	2	i	t	lenis	1	4	3806
1	97	1222	ad02_kha2.wav	ad02	ad	2	a	k	aspirated	9	3	14
14	2	2062	ad02_phi2.wav	ad02	ad	2	i	p	aspirated	6	3	17
23	62	3802	ad02_khu2.wav	ad02	ad	2	u	k	aspirated	9	3	35
10	98	1077	ad02_kka2.wav	ad02	ad	2	a	k	fortis	8	3	40
14	33	2177	ad02_ki1.wav	ad02	ad	1	i	k	lenis	7	3	44
6	104	1222	ad02_kha2.wav	ad02	ad	2	a	k	aspirated	9	3	77
23	123	2932	ad02_thu2.wav	ad02	ad	2	u	t	aspirated	3	3	77
1	126	497	ad02_pa2.wav	ad02	ad	2	a	p	lenis	4	3	87
2	75	1222	ad02_kha2.wav	ad02	ad	2	a	k	aspirated	9	3	92
2	112	437	ad02_pa1.wav	ad02	ad	1	a	p	lenis	4	3	98
11	136	1772	ad02_pi2.wav	ad02	ad	2	i	p	lenis	4	3	123
28	18	3077	ad02_pu2.wav	ad02	ad	2	u	p	lenis	4	3	131
2	89	582	ad02_ppa1.wav	ad02	ad	1	a	p	fortis	5	3	136
5	18	1222	ad02_kha2.wav	ad02	ad	2	a	k	aspirated	9	3	139
2	124	1017	ad02_kka1.wav	ad02	ad	1	a	k	fortis	8	3	140
2	43	1077	ad02_kka2.wav	ad02	ad	2	a	k	fortis	8	3	155
1	97	1077	ad02_kka2.wav	ad02	ad	2	a	k	fortis	8	3	161
1	39	642	ad02_ppa2.wav	ad02	ad	2	a	p	fortis	5	3	166
24	117	3367	ad02_phu2.wav	ad02	ad	2	u	p	aspirated	6	3	166
4	93	1222	ad02_kha2.wav	ad02	ad	2	a	k	aspirated	9	3	171
23	15	3772	ad02_khu1.wav	ad02	ad	1	u	k	aspirated	9	3	177
1	71	932	ad02_ka2.wav	ad02	ad	2	a	k	lenis	7	3	180
28	27	3047	ad02_pu1.wav	ad02	ad	1	u	p	lenis	4	3	180
6	65	497	ad02_pa2.wav	ad02	ad	2	a	p	lenis	4	3	188
11	17	1742	ad02_pi1.wav	ad02	ad	1	i	p	lenis	4	3	195
1	126	1017	ad02_kka1.wav	ad02	ad	1	a	k	fortis	8	3	200
5	98	1077	ad02_kka2.wav	ad02	ad	2	a	k	fortis	8	3	203
7	24	1017	ad02_kka1.wav	ad02	ad	1	a	k	fortis	8	3	204
1	101	207	ad02_tta2.wav	ad02	ad	2	a	t	fortis	2	3	206
28	84	2787	ad02_ttu2.wav	ad02	ad	2	u	t	fortis	2	3	213
6	100	932	ad02_ka2.wav	ad02	ad	2	a	k	lenis	7	3	222
19	94	2207	ad02_ki2.wav	ad02	ad	2	i	k	lenis	7	3	224
1	60	872	ad02_ka1.wav	ad02	ad	1	a	k	lenis	7	3	228
14	116	2032	ad02_phi1.wav	ad02	ad	1	i	p	aspirated	6	3	230
23	115	3367	ad02_phu2.wav	ad02	ad	2	u	p	aspirated	6	3	231
4	48	1077	ad02_kka2.wav	ad02	ad	2	a	k	fortis	8	3	235
1	35	582	ad02_ppa1.wav	ad02	ad	1	a	p	fortis	5	3	241
22	127	3772	ad02_khu1.wav	ad02	ad	1	u	k	aspirated	9	3	246
2	73	1162	ad02_kha1.wav	ad02	ad	1	a	k	aspirated	9	3	251
2	92	787	ad02_pha2.wav	ad02	ad	2	a	p	aspirated	6	3	259
14	102	1887	ad02_ppi1.wav	ad02	ad	1	i	p	fortis	5	3	259
24	2	3337	ad02_phu1.wav	ad02	ad	1	u	p	aspirated	6	3	266
2	15	872	ad02_ka1.wav	ad02	ad	1	a	k	lenis	7	3	267
4	65	642	ad02_ppa2.wav	ad02	ad	2	a	p	fortis	5	3	270
28	7	3222	ad02_ppu2.wav	ad02	ad	2	u	p	fortis	5	3	270
5	87	1162	ad02_kha1.wav	ad02	ad	1	a	k	aspirated	9	3	271
4	72	872	ad02_ka1.wav	ad02	ad	1	a	k	lenis	7	3	272
1	70	147	ad02_tta1.wav	ad02	ad	1	a	t	fortis	2	3	280
5	53	352	ad02_tha2.wav	ad02	ad	2	a	t	aspirated	3	3	284
15	64	2062	ad02_phi2.wav	ad02	ad	2	i	p	aspirated	6	3	284
5	66	727	ad02_pha1.wav	ad02	ad	1	a	p	aspirated	6	3	294
24	111	3077	ad02_pu2.wav	ad02	ad	2	u	p	lenis	4	3	300
29	11	3047	ad02_pu1.wav	ad02	ad	1	u	p	lenis	4	3	303
11	25	2207	ad02_ki2.wav	ad02	ad	2	i	k	lenis	7	3	310
14	51	1307	ad02_ti1.wav	ad02	ad	1	i	t	lenis	1	3	310
23	45	2612	ad02_tu1.wav	ad02	ad	1	u	t	lenis	1	3	316
29	82	2642	ad02_tu2.wav	ad02	ad	2	u	t	lenis	1	3	321
4	53	1162	ad02_kha1.wav	ad02	ad	1	a	k	aspirated	9	3	331
26	135	3192	ad02_ppu1.wav	ad02	ad	1	u	p	fortis	5	3	335
14	67	1452	ad02_tti1.wav	ad02	ad	1	i	t	fortis	2	3	341
15	65	2032	ad02_phi1.wav	ad02	ad	1	i	p	aspirated	6	3	341
26	36	2902	ad02_thu1.wav	ad02	ad	1	u	t	aspirated	3	3	357
26	78	3047	ad02_pu1.wav	ad02	ad	1	u	p	lenis	4	3	359
11	53	2322	ad02_kki1.wav	ad02	ad	1	i	k	fortis	8	3	360
30	101	2932	ad02_thu2.wav	ad02	ad	2	u	t	aspirated	3	3	360
5	52	642	ad02_ppa2.wav	ad02	ad	2	a	p	fortis	5	3	362
23	79	3512	ad02_ku2.wav	ad02	ad	2	u	k	lenis	7	3	365
26	82	2787	ad02_ttu2.wav	ad02	ad	2	u	t	fortis	2	3	367
26	80	3627	ad02_kku1.wav	ad02	ad	1	u	k	fortis	8	3	368
1	117	1162	ad02_kha1.wav	ad02	ad	1	a	k	aspirated	9	3	372
22	46	3482	ad02_ku1.wav	ad02	ad	1	u	k	lenis	7	3	372
18	65	2177	ad02_ki1.wav	ad02	ad	1	i	k	lenis	7	3	373
17	82	1452	ad02_tti1.wav	ad02	ad	1	i	t	fortis	2	3	376
19	112	2497	ad02_khi2.wav	ad02	ad	2	i	k	aspirated	9	3	376
23	21	3627	ad02_kku1.wav	ad02	ad	1	u	k	fortis	8	3	377
23	6	3482	ad02_ku1.wav	ad02	ad	1	u	k	lenis	7	3	385
19	81	2467	ad02_khi1.wav	ad02	ad	1	i	k	aspirated	9	3	390
19	134	1452	ad02_tti1.wav	ad02	ad	1	i	t	fortis	2	3	401
14	102	2352	ad02_kki2.wav	ad02	ad	2	i	k	fortis	8	3	406
24	50	2902	ad02_thu1.wav	ad02	ad	1	u	t	aspirated	3	3	411
7	23	207	ad02_tta2.wav	ad02	ad	2	a	t	fortis	2	3	418
28	92	2612	ad02_tu1.wav	ad02	ad	1	u	t	lenis	1	3	430
28	90	3482	ad02_ku1.wav	ad02	ad	1	u	k	lenis	7	3	432
7	85	292	ad02_tha1.wav	ad02	ad	1	a	t	aspirated	3	3	440
14	21	1917	ad02_ppi2.wav	ad02	ad	2	i	p	fortis	5	3	440
29	29	2932	ad02_thu2.wav	ad02	ad	2	u	t	aspirated	3	3	440
23	130	2642	ad02_tu2.wav	ad02	ad	2	u	t	lenis	1	3	453
26	68	3222	ad02_ppu2.wav	ad02	ad	2	u	p	fortis	5	3	454
22	138	3802	ad02_khu2.wav	ad02	ad	2	u	k	aspirated	9	3	456
21	31	3482	ad02_ku1.wav	ad02	ad	1	u	k	lenis	7	3	469
29	31	3337	ad02_phu1.wav	ad02	ad	1	u	p	aspirated	6	3	470
3	62	787	ad02_pha2.wav	ad02	ad	2	a	p	aspirated	6	3	481
27	68	3657	ad02_kku2.wav	ad02	ad	2	u	k	fortis	8	3	489
28	116	2902	ad02_thu1.wav	ad02	ad	1	u	t	aspirated	3	3	490
28	52	3337	ad02_phu1.wav	ad02	ad	1	u	p	aspirated	6	3	490
8	97	292	ad02_tha1.wav	ad02	ad	1	a	t	aspirated	3	3	494
30	71	2787	ad02_ttu2.wav	ad02	ad	2	u	t	fortis	2	3	498
7	32	872	ad02_ka1.wav	ad02	ad	1	a	k	lenis	7	3	507
4	95	787	ad02_pha2.wav	ad02	ad	2	a	p	aspirated	6	3	508
2	5	497	ad02_pa2.wav	ad02	ad	2	a	p	lenis	4	3	514
6	106	437	ad02_pa1.wav	ad02	ad	1	a	p	lenis	4	3	514
29	116	3367	ad02_phu2.wav	ad02	ad	2	u	p	aspirated	6	3	514
4	13	582	ad02_ppa1.wav	ad02	ad	1	a	p	fortis	5	3	519
22	79	2902	ad02_thu1.wav	ad02	ad	1	u	t	aspirated	3	3	521
14	63	1742	ad02_pi1.wav	ad02	ad	1	i	p	lenis	4	3	522
7	125	2	ad02_ta1.wav	ad02	ad	1	a	t	lenis	1	3	527
5	17	582	ad02_ppa1.wav	ad02	ad	1	a	p	fortis	5	3	537
5	4	1017	ad02_kka1.wav	ad02	ad	1	a	k	fortis	8	3	543
28	56	2642	ad02_tu2.wav	ad02	ad	2	u	t	lenis	1	3	550
26	73	2757	ad02_ttu1.wav	ad02	ad	1	u	t	fortis	2	3	554
10	68	497	ad02_pa2.wav	ad02	ad	2	a	p	lenis	4	3	562
19	78	1337	ad02_ti2.wav	ad02	ad	2	i	t	lenis	1	3	567
6	85	787	ad02_pha2.wav	ad02	ad	2	a	p	aspirated	6	3	570
25	121	3222	ad02_ppu2.wav	ad02	ad	2	u	p	fortis	5	3	579
5	129	787	ad02_pha2.wav	ad02	ad	2	a	p	aspirated	6	3	580
22	39	3367	ad02_phu2.wav	ad02	ad	2	u	p	aspirated	6	3	593
22	32	3192	ad02_ppu1.wav	ad02	ad	1	u	p	fortis	5	3	601
17	80	2177	ad02_ki1.wav	ad02	ad	1	i	k	lenis	7	3	608
21	71	3337	ad02_phu1.wav	ad02	ad	1	u	p	aspirated	6	3	614
6	86	727	ad02_pha1.wav	ad02	ad	1	a	p	aspirated	6	3	629
11	104	1337	ad02_ti2.wav	ad02	ad	2	i	t	lenis	1	3	632
22	40	3077	ad02_pu2.wav	ad02	ad	2	u	p	lenis	4	3	643
14	26	1337	ad02_ti2.wav	ad02	ad	2	i	t	lenis	1	3	650
15	35	1482	ad02_tti2.wav	ad02	ad	2	i	t	fortis	2	3	655
3	32	62	ad02_ta2.wav	ad02	ad	2	a	t	lenis	1	3	661
9	69	1017	ad02_kka1.wav	ad02	ad	1	a	k	fortis	8	3	661
26	34	2932	ad02_thu2.wav	ad02	ad	2	u	t	aspirated	3	3	666
11	120	1452	ad02_tti1.wav	ad02	ad	1	i	t	fortis	2	3	672
4	113	727	ad02_pha1.wav	ad02	ad	1	a	p	aspirated	6	3	675
24	50	3802	ad02_khu2.wav	ad02	ad	2	u	k	aspirated	9	3	675
11	28	1307	ad02_ti1.wav	ad02	ad	1	i	t	lenis	1	3	680
30	37	3367	ad02_phu2.wav	ad02	ad	2	u	p	aspirated	6	3	683
2	137	207	ad02_tta2.wav	ad02	ad	2	a	t	fortis	2	3	686
23	75	3047	ad02_pu1.wav	ad02	ad	1	u	p	lenis	4	3	694
28	10	3802	ad02_khu2.wav	ad02	ad	2	u	k	aspirated	9	3	708
3	101	1077	ad02_kka2.wav	ad02	ad	2	a	k	fortis	8	3	719
8	74	787	ad02_pha2.wav	ad02	ad	2	a	p	aspirated	6	3	727
29	51	3802	ad02_khu2.wav	ad02	ad	2	u	k	aspirated	9	3	727
23	133	2757	ad02_ttu1.wav	ad02	ad	1	u	t	fortis	2	3	739
2	31	352	ad02_tha2.wav	ad02	ad	2	a	t	aspirated	3	3	754
21	23	3657	ad02_kku2.wav	ad02	ad	2	u	k	fortis	8	3	764
23	1	3337	ad02_phu1.wav	ad02	ad	1	u	p	aspirated	6	3	765
26	61	2642	ad02_tu2.wav	ad02	ad	2	u	t	lenis	1	3	766
8	10	1222	ad02_kha2.wav	ad02	ad	2	a	k	aspirated	9	3	774
6	120	642	ad02_ppa2.wav	ad02	ad	2	a	p	fortis	5	3	780
30	22	2642	ad02_tu2.wav	ad02	ad	2	u	t	lenis	1	3	791
15	66	1742	ad02_pi1.wav	ad02	ad	1	i	p	lenis	4	3	803
27	25	3337	ad02_phu1.wav	ad02	ad	1	u	p	aspirated	6	3	809
7	118	497	ad02_pa2.wav	ad02	ad	2	a	p	lenis	4	3	821
13	2	2467	ad02_khi1.wav	ad02	ad	1	i	k	aspirated	9	3	823
21	6	3192	ad02_ppu1.wav	ad02	ad	1	u	p	fortis	5	3	823
3	137	147	ad02_tta1.wav	ad02	ad	1	a	t	fortis	2	3	830
5	42	932	ad02_ka2.wav	ad02	ad	2	a	k	lenis	7	3	839
15	137	2207	ad02_ki2.wav	ad02	ad	2	i	k	lenis	7	3	855
11	16	1627	ad02_thi2.wav	ad02	ad	2	i	t	aspirated	3	3	859
22	89	2612	ad02_tu1.wav	ad02	ad	1	u	t	lenis	1	3	860
4	121	437	ad02_pa1.wav	ad02	ad	1	a	p	lenis	4	3	875
5	13	62	ad02_ta2.wav	ad02	ad	2	a	t	lenis	1	3	882
30	81	2612	ad02_tu1.wav	ad02	ad	1	u	t	lenis	1	3	886
3	86	932	ad02_ka2.wav	ad02	ad	2	a	k	lenis	7	3	901
17	111	1337	ad02_ti2.wav	ad02	ad	2	i	t	lenis	1	3	920
14	139	2497	ad02_khi2.wav	ad02	ad	2	i	k	aspirated	9	3	941
9	52	1162	ad02_kha1.wav	ad02	ad	1	a	k	aspirated	9	3	964
27	134	3192	ad02_ppu1.wav	ad02	ad	1	u	p	fortis	5	3	964
18	75	1337	ad02_ti2.wav	ad02	ad	2	i	t	lenis	1	3	978
26	12	3077	ad02_pu2.wav	ad02	ad	2	u	p	lenis	4	3	1003
21	23	3772	ad02_khu1.wav	ad02	ad	1	u	k	aspirated	9	3	1005
4	111	932	ad02_ka2.wav	ad02	ad	2	a	k	lenis	7	3	1012
26	71	3657	ad02_kku2.wav	ad02	ad	2	u	k	fortis	8	3	1014
2	117	2	ad02_ta1.wav	ad02	ad	1	a	t	lenis	1	3	1034
15	77	1772	ad02_pi2.wav	ad02	ad	2	i	p	lenis	4	3	1052
30	64	3222	ad02_ppu2.wav	ad02	ad	2	u	p	fortis	5	3	1055
26	7	3512	ad02_ku2.wav	ad02	ad	2	u	k	lenis	7	3	1057
1	8	62	ad02_ta2.wav	ad02	ad	2	a	t	lenis	1	3	1064
23	104	2902	ad02_thu1.wav	ad02	ad	1	u	t	aspirated	3	3	1118
1	16	787	ad02_pha2.wav	ad02	ad	2	a	p	aspirated	6	3	1141
30	56	2757	ad02_ttu1.wav	ad02	ad	1	u	t	fortis	2	3	1149
2	29	727	ad02_pha1.wav	ad02	ad	1	a	p	aspirated	6	3	1157
6	59	1077	ad02_kka2.wav	ad02	ad	2	a	k	fortis	8	3	1177
16	104	1307	ad02_ti1.wav	ad02	ad	1	i	t	lenis	1	3	1202
12	60	1452	ad02_tti1.wav	ad02	ad	1	i	t	fortis	2	3	1212
28	115	2757	ad02_ttu1.wav	ad02	ad	1	u	t	fortis	2	3	1246
14	9	2467	ad02_khi1.wav	ad02	ad	1	i	k	aspirated	9	3	1301
18	125	1452	ad02_tti1.wav	ad02	ad	1	i	t	fortis	2	3	1348
22	27	3337	ad02_phu1.wav	ad02	ad	1	u	p	aspirated	6	3	1511
18	117	2352	ad02_kki2.wav	ad02	ad	2	i	k	fortis	8	3	1527
24	101	2642	ad02_tu2.wav	ad02	ad	2	u	t	lenis	1	3	1573
9	89	207	ad02_tta2.wav	ad02	ad	2	a	t	fortis	2	3	1591
12	79	2177	ad02_ki1.wav	ad02	ad	1	i	k	lenis	7	3	1597
21	67	2612	ad02_tu1.wav	ad02	ad	1	u	t	lenis	1	3	1770
16	19	1452	ad02_tti1.wav	ad02	ad	1	i	t	fortis	2	3	1824
13	71	1337	ad02_ti2.wav	ad02	ad	2	i	t	lenis	1	3	1888
12	125	1917	ad02_ppi2.wav	ad02	ad	2	i	p	fortis	5	3	1913
12	56	1307	ad02_ti1.wav	ad02	ad	1	i	t	lenis	1	3	1950
9	67	62	ad02_ta2.wav	ad02	ad	2	a	t	lenis	1	3	2009
12	10	1742	ad02_pi1.wav	ad02	ad	1	i	p	lenis	4	3	2026
18	17	2322	ad02_kki1.wav	ad02	ad	1	i	k	fortis	8	3	2063
4	35	147	ad02_tta1.wav	ad02	ad	1	a	t	fortis	2	3	2093
23	1	2787	ad02_ttu2.wav	ad02	ad	2	u	t	fortis	2	3	2145
13	10	1452	ad02_tti1.wav	ad02	ad	1	i	t	fortis	2	3	2170
9	74	1222	ad02_kha2.wav	ad02	ad	2	a	k	aspirated	9	3	2238
22	104	2932	ad02_thu2.wav	ad02	ad	2	u	t	aspirated	3	3	2281
21	21	2757	ad02_ttu1.wav	ad02	ad	1	u	t	fortis	2	3	2297
30	110	3512	ad02_ku2.wav	ad02	ad	2	u	k	lenis	7	3	2380
5	103	147	ad02_tta1.wav	ad02	ad	1	a	t	fortis	2	3	2403
4	111	207	ad02_tta2.wav	ad02	ad	2	a	t	fortis	2	3	2469
18	58	1772	ad02_pi2.wav	ad02	ad	2	i	p	lenis	4	3	2472
9	29	147	ad02_tta1.wav	ad02	ad	1	a	t	fortis	2	3	2633
30	28	3657	ad02_kku2.wav	ad02	ad	2	u	k	fortis	8	3	2714
12	34	1337	ad02_ti2.wav	ad02	ad	2	i	t	lenis	1	3	3120
2	40	62	ad02_ta2.wav	ad02	ad	2	a	t	lenis	1	3	3153
13	95	1597	ad02_thi1.wav	ad02	ad	1	i	t	aspirated	3	3	3338
30	86	3772	ad02_khu1.wav	ad02	ad	1	u	k	aspirated	9	3	3355
20	21	2497	ad02_khi2.wav	ad02	ad	2	i	k	aspirated	9	3	4041
11	66	2497	ad02_khi2.wav	ad02	ad	2	i	k	aspirated	9	3	4132
5	100	437	ad02_pa1.wav	ad02	ad	1	a	p	lenis	4	3	6152
8	30	497	ad02_pa2.wav	ad02	ad	2	a	p	lenis	4	2	246
11	19	2177	ad02_ki1.wav	ad02	ad	1	i	k	lenis	7	2	261
8	136	642	ad02_ppa2.wav	ad02	ad	2	a	p	fortis	5	2	316
7	28	352	ad02_tha2.wav	ad02	ad	2	a	t	aspirated	3	2	338
29	140	3512	ad02_ku2.wav	ad02	ad	2	u	k	lenis	7	2	345
29	87	3192	ad02_ppu1.wav	ad02	ad	1	u	p	fortis	5	2	355
23	78	3077	ad02_pu2.wav	ad02	ad	2	u	p	lenis	4	2	377
4	138	1017	ad02_kka1.wav	ad02	ad	1	a	k	fortis	8	2	378
13	35	2207	ad02_ki2.wav	ad02	ad	2	i	k	lenis	7	2	383
1	31	437	ad02_pa1.wav	ad02	ad	1	a	p	lenis	4	2	390
22	27	3627	ad02_kku1.wav	ad02	ad	1	u	k	fortis	8	2	401
9	86	727	ad02_pha1.wav	ad02	ad	1	a	p	aspirated	6	2	403
10	140	1017	ad02_kka1.wav	ad02	ad	1	a	k	fortis	8	2	406
15	118	2322	ad02_kki1.wav	ad02	ad	1	i	k	fortis	8	2	422
22	33	3222	ad02_ppu2.wav	ad02	ad	2	u	p	fortis	5	2	450
23	104	3657	ad02_kku2.wav	ad02	ad	2	u	k	fortis	8	2	450
11	61	1887	ad02_ppi1.wav	ad02	ad	1	i	p	fortis	5	2	456
28	67	3192	ad02_ppu1.wav	ad02	ad	1	u	p	fortis	5	2	467
15	8	1627	ad02_thi2.wav	ad02	ad	2	i	t	aspirated	3	2	469
23	127	3192	ad02_ppu1.wav	ad02	ad	1	u	p	fortis	5	2	475
21	30	3047	ad02_pu1.wav	ad02	ad	1	u	p	lenis	4	2	483
8	110	437	ad02_pa1.wav	ad02	ad	1	a	p	lenis	4	2	489
4	110	497	ad02_pa2.wav	ad02	ad	2	a	p	lenis	4	2	499
6	119	147	ad02_tta1.wav	ad02	ad	1	a	t	fortis	2	2	523
29	36	3657	ad02_kku2.wav	ad02	ad	2	u	k	fortis	8	2	546
11	34	2352	ad02_kki2.wav	ad02	ad	2	i	k	fortis	8	2	555
17	112	2207	ad02_ki2.wav	ad02	ad	2	i	k	lenis	7	2	560
29	22	2902	ad02_thu1.wav	ad02	ad	1	u	t	aspirated	3	2	566
24	76	3772	ad02_khu1.wav	ad02	ad	1	u	k	aspirated	9	2	595
29	120	3222	ad02_ppu2.wav	ad02	ad	2	u	p	fortis	5	2	597
1	126	2	ad02_ta1.wav	ad02	ad	1	a	t	lenis	1	2	598
17	103	1482	ad02_tti2.wav	ad02	ad	2	i	t	fortis	2	2	606
29	104	2757	ad02_ttu1.wav	ad02	ad	1	u	t	fortis	2	2	607
10	128	292	ad02_tha1.wav	ad02	ad	1	a	t	aspirated	3	2	614
28	54	3512	ad02_ku2.wav	ad02	ad	2	u	k	lenis	7	2	620
29	105	3077	ad02_pu2.wav	ad02	ad	2	u	p	lenis	4	2	620
27	135	2642	ad02_tu2.wav	ad02	ad	2	u	t	lenis	1	2	639
29	122	2787	ad02_ttu2.wav	ad02	ad	2	u	t	fortis	2	2	641
30	139	3192	ad02_ppu1.wav	ad02	ad	1	u	p	fortis	5	2	643
22	36	3512	ad02_ku2.wav	ad02	ad	2	u	k	lenis	7	2	663
13	5	1887	ad02_ppi1.wav	ad02	ad	1	i	p	fortis	5	2	666
14	130	1597	ad02_thi1.wav	ad02	ad	1	i	t	aspirated	3	2	679
5	107	497	ad02_pa2.wav	ad02	ad	2	a	p	lenis	4	2	687
25	126	3192	ad02_ppu1.wav	ad02	ad	1	u	p	fortis	5	2	698
15	3	1887	ad02_ppi1.wav	ad02	ad	1	i	p	fortis	5	2	701
27	3	3482	ad02_ku1.wav	ad02	ad	1	u	k	lenis	7	2	702
11	13	2032	ad02_phi1.wav	ad02	ad	1	i	p	aspirated	6	2	710
24	20	2757	ad02_ttu1.wav	ad02	ad	1	u	t	fortis	2	2	717
16	86	1887	ad02_ppi1.wav	ad02	ad	1	i	p	fortis	5	2	718
6	109	1017	ad02_kka1.wav	ad02	ad	1	a	k	fortis	8	2	720
16	120	1597	ad02_thi1.wav	ad02	ad	1	i	t	aspirated	3	2	758
3	113	1017	ad02_kka1.wav	ad02	ad	1	a	k	fortis	8	2	772
22	21	3657	ad02_kku2.wav	ad02	ad	2	u	k	fortis	8	2	796
8	33	2	ad02_ta1.wav	ad02	ad	1	a	t	lenis	1	2	815
19	21	1772	ad02_pi2.wav	ad02	ad	2	i	p	lenis	4	2	856
8	140	872	ad02_ka1.wav	ad02	ad	1	a	k	lenis	7	2	863
24	39	3657	ad02_kku2.wav	ad02	ad	2	u	k	fortis	8	2	866
5	99	207	ad02_tta2.wav	ad02	ad	2	a	t	fortis	2	2	884
13	84	1627	ad02_thi2.wav	ad02	ad	2	i	t	aspirated	3	2	921
20	58	1452	ad02_tti1.wav	ad02	ad	1	i	t	fortis	2	2	921
25	121	2902	ad02_thu1.wav	ad02	ad	1	u	t	aspirated	3	2	923
4	93	352	ad02_tha2.wav	ad02	ad	2	a	t	aspirated	3	2	924
12	128	1627	ad02_thi2.wav	ad02	ad	2	i	t	aspirated	3	2	938
24	55	3627	ad02_kku1.wav	ad02	ad	1	u	k	fortis	8	2	953
24	55	3192	ad02_ppu1.wav	ad02	ad	1	u	p	fortis	5	2	975
2	58	292	ad02_tha1.wav	ad02	ad	1	a	t	aspirated	3	2	1008
7	30	62	ad02_ta2.wav	ad02	ad	2	a	t	lenis	1	2	1010
26	102	2612	ad02_tu1.wav	ad02	ad	1	u	t	lenis	1	2	1011
30	137	3802	ad02_khu2.wav	ad02	ad	2	u	k	aspirated	9	2	1045
5	78	872	ad02_ka1.wav	ad02	ad	1	a	k	lenis	7	2	1071
5	116	292	ad02_tha1.wav	ad02	ad	1	a	t	aspirated	3	2	1120
17	31	2322	ad02_kki1.wav	ad02	ad	1	i	k	fortis	8	2	1149
12	120	1772	ad02_pi2.wav	ad02	ad	2	i	p	lenis	4	2	1170
1	131	292	ad02_tha1.wav	ad02	ad	1	a	t	aspirated	3	2	1194
3	60	2	ad02_ta1.wav	ad02	ad	1	a	t	lenis	1	2	1247
30	44	3627	ad02_kku1.wav	ad02	ad	1	u	k	fortis	8	2	1310
25	80	2787	ad02_ttu2.wav	ad02	ad	2	u	t	fortis	2	2	1325
28	111	3772	ad02_khu1.wav	ad02	ad	1	u	k	aspirated	9	2	1401
10	86	62	ad02_ta2.wav	ad02	ad	2	a	t	lenis	1	2	1429
3	100	292	ad02_tha1.wav	ad02	ad	1	a	t	aspirated	3	2	1473
25	122	3627	ad02_kku1.wav	ad02	ad	1	u	k	fortis	8	2	1481
19	115	1887	ad02_ppi1.wav	ad02	ad	1	i	p	fortis	5	2	1488
21	119	2642	ad02_tu2.wav	ad02	ad	2	u	t	lenis	1	2	1501
17	23	2032	ad02_phi1.wav	ad02	ad	1	i	p	aspirated	6	2	1521
12	37	1482	ad02_tti2.wav	ad02	ad	2	i	t	fortis	2	2	1550
9	118	352	ad02_tha2.wav	ad02	ad	2	a	t	aspirated	3	2	1582
22	139	2787	ad02_ttu2.wav	ad02	ad	2	u	t	fortis	2	2	1607
6	57	872	ad02_ka1.wav	ad02	ad	1	a	k	lenis	7	2	1621
13	64	1307	ad02_ti1.wav	ad02	ad	1	i	t	lenis	1	2	1641
18	135	1887	ad02_ppi1.wav	ad02	ad	1	i	p	fortis	5	2	1650
30	100	3047	ad02_pu1.wav	ad02	ad	1	u	p	lenis	4	2	1655
6	50	2	ad02_ta1.wav	ad02	ad	1	a	t	lenis	1	2	1693
24	32	2612	ad02_tu1.wav	ad02	ad	1	u	t	lenis	1	2	1698
21	11	3627	ad02_kku1.wav	ad02	ad	1	u	k	fortis	8	2	1700
25	135	3657	ad02_kku2.wav	ad02	ad	2	u	k	fortis	8	2	1887
20	98	1627	ad02_thi2.wav	ad02	ad	2	i	t	aspirated	3	2	2009
11	54	1482	ad02_tti2.wav	ad02	ad	2	i	t	fortis	2	2	2094
19	95	2032	ad02_phi1.wav	ad02	ad	1	i	p	aspirated	6	2	2152
30	2	3077	ad02_pu2.wav	ad02	ad	2	u	p	lenis	4	2	2252
9	74	2	ad02_ta1.wav	ad02	ad	1	a	t	lenis	1	2	2339
20	140	1772	ad02_pi2.wav	ad02	ad	2	i	p	lenis	4	2	2426
22	3	2757	ad02_ttu1.wav	ad02	ad	1	u	t	fortis	2	2	2528
24	85	3222	ad02_ppu2.wav	ad02	ad	2	u	p	fortis	5	2	4460
29	13	3482	ad02_ku1.wav	ad02	ad	1	u	k	lenis	7	1	23
14	117	1482	ad02_tti2.wav	ad02	ad	2	i	t	fortis	2	1	170
8	20	582	ad02_ppa1.wav	ad02	ad	1	a	p	fortis	5	1	198
29	140	3627	ad02_kku1.wav	ad02	ad	1	u	k	fortis	8	1	235
8	90	1017	ad02_kka1.wav	ad02	ad	1	a	k	fortis	8	1	253
1	63	727	ad02_pha1.wav	ad02	ad	1	a	p	aspirated	6	1	274
3	131	352	ad02_tha2.wav	ad02	ad	2	a	t	aspirated	3	1	280
20	46	2032	ad02_phi1.wav	ad02	ad	1	i	p	aspirated	6	1	284
8	79	727	ad02_pha1.wav	ad02	ad	1	a	p	aspirated	6	1	293
16	62	2352	ad02_kki2.wav	ad02	ad	2	i	k	fortis	8	1	368
20	79	1887	ad02_ppi1.wav	ad02	ad	1	i	p	fortis	5	1	386
21	126	3222	ad02_ppu2.wav	ad02	ad	2	u	p	fortis	5	1	398
15	142	1597	ad02_thi1.wav	ad02	ad	1	i	t	aspirated	3	1	401
3	59	437	ad02_pa1.wav	ad02	ad	1	a	p	lenis	4	1	418
8	11	62	ad02_ta2.wav	ad02	ad	2	a	t	lenis	1	1	419
4	62	292	ad02_tha1.wav	ad02	ad	1	a	t	aspirated	3	1	438
3	15	727	ad02_pha1.wav	ad02	ad	1	a	p	aspirated	6	1	442
17	120	1772	ad02_pi2.wav	ad02	ad	2	i	p	lenis	4	1	482
14	44	1772	ad02_pi2.wav	ad02	ad	2	i	p	lenis	4	1	492
16	111	2322	ad02_kki1.wav	ad02	ad	1	i	k	fortis	8	1	507
1	74	352	ad02_tha2.wav	ad02	ad	2	a	t	aspirated	3	1	508
29	43	3772	ad02_khu1.wav	ad02	ad	1	u	k	aspirated	9	1	515
19	118	2177	ad02_ki1.wav	ad02	ad	1	i	k	lenis	7	1	516
11	43	1597	ad02_thi1.wav	ad02	ad	1	i	t	aspirated	3	1	518
17	116	1597	ad02_thi1.wav	ad02	ad	1	i	t	aspirated	3	1	543
23	39	3222	ad02_ppu2.wav	ad02	ad	2	u	p	fortis	5	1	558
4	120	62	ad02_ta2.wav	ad02	ad	2	a	t	lenis	1	1	583
14	86	2322	ad02_kki1.wav	ad02	ad	1	i	k	fortis	8	1	600
19	126	1307	ad02_ti1.wav	ad02	ad	1	i	t	lenis	1	1	600
4	119	2	ad02_ta1.wav	ad02	ad	1	a	t	lenis	1	1	601
17	128	1887	ad02_ppi1.wav	ad02	ad	1	i	p	fortis	5	1	616
20	2	2322	ad02_kki1.wav	ad02	ad	1	i	k	fortis	8	1	622
20	37	2352	ad02_kki2.wav	ad02	ad	2	i	k	fortis	8	1	622
19	8	1597	ad02_thi1.wav	ad02	ad	1	i	t	aspirated	3	1	649
12	37	2352	ad02_kki2.wav	ad02	ad	2	i	k	fortis	8	1	661
8	101	352	ad02_tha2.wav	ad02	ad	2	a	t	aspirated	3	1	672
20	105	2177	ad02_ki1.wav	ad02	ad	1	i	k	lenis	7	1	672
9	26	292	ad02_tha1.wav	ad02	ad	1	a	t	aspirated	3	1	680
12	104	1597	ad02_thi1.wav	ad02	ad	1	i	t	aspirated	3	1	686
10	29	352	ad02_tha2.wav	ad02	ad	2	a	t	aspirated	3	1	781
6	115	62	ad02_ta2.wav	ad02	ad	2	a	t	lenis	1	1	799
6	57	292	ad02_tha1.wav	ad02	ad	1	a	t	aspirated	3	1	801
21	32	3077	ad02_pu2.wav	ad02	ad	2	u	p	lenis	4	1	820
12	131	2322	ad02_kki1.wav	ad02	ad	1	i	k	fortis	8	1	923
25	81	2932	ad02_thu2.wav	ad02	ad	2	u	t	aspirated	3	1	964
18	47	1917	ad02_ppi2.wav	ad02	ad	2	i	p	fortis	5	1	979
19	73	2322	ad02_kki1.wav	ad02	ad	1	i	k	fortis	8	1	1339
28	10	3657	ad02_kku2.wav	ad02	ad	2	u	k	fortis	8	1	1370
12	31	1887	ad02_ppi1.wav	ad02	ad	1	i	p	fortis	5	1	1404
15	40	1337	ad02_ti2.wav	ad02	ad	2	i	t	lenis	1	1	1654
20	17	1307	ad02_ti1.wav	ad02	ad	1	i	t	lenis	1	1	2038
18	38	1597	ad02_thi1.wav	ad02	ad	1	i	t	aspirated	3	1	2271
20	119	1597	ad02_thi1.wav	ad02	ad	1	i	t	aspirated	3	1	4984
2	39	63	ad03_ta2.wav	ad03	ad	2	a	t	lenis	1	na	10003
8	106	498	ad03_pa2.wav	ad03	ad	2	a	p	lenis	4	na	10012
7	117	293	ad03_tha1.wav	ad03	ad	1	a	t	aspirated	3	4	59
24	85	2933	ad03_thu2.wav	ad03	ad	2	u	t	aspirated	3	4	97
3	141	1223	ad03_kha2.wav	ad03	ad	2	a	k	aspirated	9	4	98
8	133	788	ad03_pha2.wav	ad03	ad	2	a	p	aspirated	6	4	118
27	93	2933	ad03_thu2.wav	ad03	ad	2	u	t	aspirated	3	4	138
7	5	643	ad03_ppa2.wav	ad03	ad	2	a	p	fortis	5	4	142
10	48	583	ad03_ppa1.wav	ad03	ad	1	a	p	fortis	5	4	147
25	20	2933	ad03_thu2.wav	ad03	ad	2	u	t	aspirated	3	4	150
27	95	3803	ad03_khu2.wav	ad03	ad	2	u	k	aspirated	9	4	154
25	89	2903	ad03_thu1.wav	ad03	ad	1	u	t	aspirated	3	4	156
13	36	2498	ad03_khi2.wav	ad03	ad	2	i	k	aspirated	9	4	159
10	99	873	ad03_ka1.wav	ad03	ad	1	a	k	lenis	7	4	166
13	106	2178	ad03_ki1.wav	ad03	ad	1	i	k	lenis	7	4	177
2	11	293	ad03_tha1.wav	ad03	ad	1	a	t	aspirated	3	4	181
2	99	873	ad03_ka1.wav	ad03	ad	1	a	k	lenis	7	4	186
24	32	3078	ad03_pu2.wav	ad03	ad	2	u	p	lenis	4	4	186
13	46	1773	ad03_pi2.wav	ad03	ad	2	i	p	lenis	4	4	188
28	70	2758	ad03_ttu1.wav	ad03	ad	1	u	t	fortis	2	4	188
27	120	3078	ad03_pu2.wav	ad03	ad	2	u	p	lenis	4	4	193
27	62	2903	ad03_thu1.wav	ad03	ad	1	u	t	aspirated	3	4	200
27	58	3513	ad03_ku2.wav	ad03	ad	2	u	k	lenis	7	4	200
24	44	3803	ad03_khu2.wav	ad03	ad	2	u	k	aspirated	9	4	201
7	64	498	ad03_pa2.wav	ad03	ad	2	a	p	lenis	4	4	204
26	94	2903	ad03_thu1.wav	ad03	ad	1	u	t	aspirated	3	4	204
10	21	438	ad03_pa1.wav	ad03	ad	1	a	p	lenis	4	4	210
12	71	2178	ad03_ki1.wav	ad03	ad	1	i	k	lenis	7	4	213
24	140	3773	ad03_khu1.wav	ad03	ad	1	u	k	aspirated	9	4	215
25	3	3338	ad03_phu1.wav	ad03	ad	1	u	p	aspirated	6	4	228
19	10	1773	ad03_pi2.wav	ad03	ad	2	i	p	lenis	4	4	234
7	102	873	ad03_ka1.wav	ad03	ad	1	a	k	lenis	7	4	240
6	78	873	ad03_ka1.wav	ad03	ad	1	a	k	lenis	7	4	252
13	17	2063	ad03_phi2.wav	ad03	ad	2	i	p	aspirated	6	4	252
27	69	3338	ad03_phu1.wav	ad03	ad	1	u	p	aspirated	6	4	254
10	105	933	ad03_ka2.wav	ad03	ad	2	a	k	lenis	7	4	260
13	126	2468	ad03_khi1.wav	ad03	ad	1	i	k	aspirated	9	4	263
10	79	788	ad03_pha2.wav	ad03	ad	2	a	p	aspirated	6	4	273
21	35	3513	ad03_ku2.wav	ad03	ad	2	u	k	lenis	7	4	276
10	106	1223	ad03_kha2.wav	ad03	ad	2	a	k	aspirated	9	4	279
16	96	2498	ad03_khi2.wav	ad03	ad	2	i	k	aspirated	9	4	279
24	115	3338	ad03_phu1.wav	ad03	ad	1	u	p	aspirated	6	4	281
24	31	2903	ad03_thu1.wav	ad03	ad	1	u	t	aspirated	3	4	282
13	54	2208	ad03_ki2.wav	ad03	ad	2	i	k	lenis	7	4	288
20	89	2208	ad03_ki2.wav	ad03	ad	2	i	k	lenis	7	4	288
17	40	2468	ad03_khi1.wav	ad03	ad	1	i	k	aspirated	9	4	290
30	101	2613	ad03_tu1.wav	ad03	ad	1	u	t	lenis	1	4	291
25	64	3483	ad03_ku1.wav	ad03	ad	1	u	k	lenis	7	4	293
7	142	438	ad03_pa1.wav	ad03	ad	1	a	p	lenis	4	4	295
25	39	3803	ad03_khu2.wav	ad03	ad	2	u	k	aspirated	9	4	295
21	5	3338	ad03_phu1.wav	ad03	ad	1	u	p	aspirated	6	4	297
27	86	3223	ad03_ppu2.wav	ad03	ad	2	u	p	fortis	5	4	304
3	12	498	ad03_pa2.wav	ad03	ad	2	a	p	lenis	4	4	305
15	55	1918	ad03_ppi2.wav	ad03	ad	2	i	p	fortis	5	4	310
16	131	2208	ad03_ki2.wav	ad03	ad	2	i	k	lenis	7	4	311
28	5	3483	ad03_ku1.wav	ad03	ad	1	u	k	lenis	7	4	311
4	36	643	ad03_ppa2.wav	ad03	ad	2	a	p	fortis	5	4	322
4	77	873	ad03_ka1.wav	ad03	ad	1	a	k	lenis	7	4	326
22	82	2933	ad03_thu2.wav	ad03	ad	2	u	t	aspirated	3	4	327
21	30	3483	ad03_ku1.wav	ad03	ad	1	u	k	lenis	7	4	331
24	90	3368	ad03_phu2.wav	ad03	ad	2	u	p	aspirated	6	4	338
6	10	933	ad03_ka2.wav	ad03	ad	2	a	k	lenis	7	4	339
27	38	3368	ad03_phu2.wav	ad03	ad	2	u	p	aspirated	6	4	344
23	133	3078	ad03_pu2.wav	ad03	ad	2	u	p	lenis	4	4	346
25	60	3223	ad03_ppu2.wav	ad03	ad	2	u	p	fortis	5	4	349
5	62	873	ad03_ka1.wav	ad03	ad	1	a	k	lenis	7	4	357
16	106	2178	ad03_ki1.wav	ad03	ad	1	i	k	lenis	7	4	364
21	55	2903	ad03_thu1.wav	ad03	ad	1	u	t	aspirated	3	4	379
25	119	3368	ad03_phu2.wav	ad03	ad	2	u	p	aspirated	6	4	379
7	60	1078	ad03_kka2.wav	ad03	ad	2	a	k	fortis	8	4	380
20	90	2323	ad03_kki1.wav	ad03	ad	1	i	k	fortis	8	4	381
26	86	3368	ad03_phu2.wav	ad03	ad	2	u	p	aspirated	6	4	381
27	129	3773	ad03_khu1.wav	ad03	ad	1	u	k	aspirated	9	4	389
26	120	3338	ad03_phu1.wav	ad03	ad	1	u	p	aspirated	6	4	398
23	12	3223	ad03_ppu2.wav	ad03	ad	2	u	p	fortis	5	4	408
7	109	583	ad03_ppa1.wav	ad03	ad	1	a	p	fortis	5	4	410
21	143	3048	ad03_pu1.wav	ad03	ad	1	u	p	lenis	4	4	413
16	17	1598	ad03_thi1.wav	ad03	ad	1	i	t	aspirated	3	4	417
20	61	2353	ad03_kki2.wav	ad03	ad	2	i	k	fortis	8	4	436
10	58	643	ad03_ppa2.wav	ad03	ad	2	a	p	fortis	5	4	455
19	65	1598	ad03_thi1.wav	ad03	ad	1	i	t	aspirated	3	4	455
12	84	2468	ad03_khi1.wav	ad03	ad	1	i	k	aspirated	9	4	456
16	133	1773	ad03_pi2.wav	ad03	ad	2	i	p	lenis	4	4	459
27	6	3048	ad03_pu1.wav	ad03	ad	1	u	p	lenis	4	4	470
16	22	2468	ad03_khi1.wav	ad03	ad	1	i	k	aspirated	9	4	472
20	145	2178	ad03_ki1.wav	ad03	ad	1	i	k	lenis	7	4	475
25	47	3513	ad03_ku2.wav	ad03	ad	2	u	k	lenis	7	4	475
30	59	3193	ad03_ppu1.wav	ad03	ad	1	u	p	fortis	5	4	491
7	18	933	ad03_ka2.wav	ad03	ad	2	a	k	lenis	7	4	492
12	51	1598	ad03_thi1.wav	ad03	ad	1	i	t	aspirated	3	4	510
16	77	1743	ad03_pi1.wav	ad03	ad	1	i	p	lenis	4	4	514
16	16	1918	ad03_ppi2.wav	ad03	ad	2	i	p	fortis	5	4	558
30	122	2933	ad03_thu2.wav	ad03	ad	2	u	t	aspirated	3	4	559
4	15	788	ad03_pha2.wav	ad03	ad	2	a	p	aspirated	6	4	563
21	27	3078	ad03_pu2.wav	ad03	ad	2	u	p	lenis	4	4	578
21	45	2933	ad03_thu2.wav	ad03	ad	2	u	t	aspirated	3	4	580
17	42	2178	ad03_ki1.wav	ad03	ad	1	i	k	lenis	7	4	617
27	17	3483	ad03_ku1.wav	ad03	ad	1	u	k	lenis	7	4	618
25	29	3078	ad03_pu2.wav	ad03	ad	2	u	p	lenis	4	4	639
24	108	3483	ad03_ku1.wav	ad03	ad	1	u	k	lenis	7	4	657
16	27	1628	ad03_thi2.wav	ad03	ad	2	i	t	aspirated	3	4	664
3	109	643	ad03_ppa2.wav	ad03	ad	2	a	p	fortis	5	4	666
9	106	873	ad03_ka1.wav	ad03	ad	1	a	k	lenis	7	4	679
30	94	2903	ad03_thu1.wav	ad03	ad	1	u	t	aspirated	3	4	682
13	7	1628	ad03_thi2.wav	ad03	ad	2	i	t	aspirated	3	4	704
9	53	1078	ad03_kka2.wav	ad03	ad	2	a	k	fortis	8	4	717
12	7	1773	ad03_pi2.wav	ad03	ad	2	i	p	lenis	4	4	743
7	79	788	ad03_pha2.wav	ad03	ad	2	a	p	aspirated	6	4	760
16	128	2063	ad03_phi2.wav	ad03	ad	2	i	p	aspirated	6	4	783
18	137	2178	ad03_ki1.wav	ad03	ad	1	i	k	lenis	7	4	801
18	4	1773	ad03_pi2.wav	ad03	ad	2	i	p	lenis	4	4	830
30	54	3513	ad03_ku2.wav	ad03	ad	2	u	k	lenis	7	4	836
19	114	2208	ad03_ki2.wav	ad03	ad	2	i	k	lenis	7	4	837
18	16	1743	ad03_pi1.wav	ad03	ad	1	i	p	lenis	4	4	850
13	17	1308	ad03_ti1.wav	ad03	ad	1	i	t	lenis	1	4	864
18	126	1888	ad03_ppi1.wav	ad03	ad	1	i	p	fortis	5	4	873
18	111	1918	ad03_ppi2.wav	ad03	ad	2	i	p	fortis	5	4	953
10	43	1163	ad03_kha1.wav	ad03	ad	1	a	k	aspirated	9	4	1010
12	6	2208	ad03_ki2.wav	ad03	ad	2	i	k	lenis	7	4	1052
5	104	3	ad03_ta1.wav	ad03	ad	1	a	t	lenis	1	4	1071
6	66	1078	ad03_kka2.wav	ad03	ad	2	a	k	fortis	8	4	1131
21	76	3223	ad03_ppu2.wav	ad03	ad	2	u	p	fortis	5	4	1239
21	63	3193	ad03_ppu1.wav	ad03	ad	1	u	p	fortis	5	4	1245
9	84	498	ad03_pa2.wav	ad03	ad	2	a	p	lenis	4	4	1291
9	62	1018	ad03_kka1.wav	ad03	ad	1	a	k	fortis	8	4	1299
16	40	1308	ad03_ti1.wav	ad03	ad	1	i	t	lenis	1	4	1632
29	26	2613	ad03_tu1.wav	ad03	ad	1	u	t	lenis	1	4	1724
30	103	3338	ad03_phu1.wav	ad03	ad	1	u	p	aspirated	6	4	2249
30	110	3803	ad03_khu2.wav	ad03	ad	2	u	k	aspirated	9	4	4765
14	52	1918	ad03_ppi2.wav	ad03	ad	2	i	p	fortis	5	3	80
14	2	2468	ad03_khi1.wav	ad03	ad	1	i	k	aspirated	9	3	90
14	105	2498	ad03_khi2.wav	ad03	ad	2	i	k	aspirated	9	3	107
2	17	1223	ad03_kha2.wav	ad03	ad	2	a	k	aspirated	9	3	108
23	108	2903	ad03_thu1.wav	ad03	ad	1	u	t	aspirated	3	3	111
23	117	2933	ad03_thu2.wav	ad03	ad	2	u	t	aspirated	3	3	134
1	90	788	ad03_pha2.wav	ad03	ad	2	a	p	aspirated	6	3	176
14	39	2178	ad03_ki1.wav	ad03	ad	1	i	k	lenis	7	3	177
2	61	1163	ad03_kha1.wav	ad03	ad	1	a	k	aspirated	9	3	178
2	97	788	ad03_pha2.wav	ad03	ad	2	a	p	aspirated	6	3	182
14	118	2208	ad03_ki2.wav	ad03	ad	2	i	k	lenis	7	3	194
1	45	1163	ad03_kha1.wav	ad03	ad	1	a	k	aspirated	9	3	203
2	133	353	ad03_tha2.wav	ad03	ad	2	a	t	aspirated	3	3	204
1	82	498	ad03_pa2.wav	ad03	ad	2	a	p	lenis	4	3	210
1	7	933	ad03_ka2.wav	ad03	ad	2	a	k	lenis	7	3	216
1	51	438	ad03_pa1.wav	ad03	ad	1	a	p	lenis	4	3	220
2	104	498	ad03_pa2.wav	ad03	ad	2	a	p	lenis	4	3	237
19	100	2498	ad03_khi2.wav	ad03	ad	2	i	k	aspirated	9	3	240
23	107	3513	ad03_ku2.wav	ad03	ad	2	u	k	lenis	7	3	240
2	48	933	ad03_ka2.wav	ad03	ad	2	a	k	lenis	7	3	242
1	131	1223	ad03_kha2.wav	ad03	ad	2	a	k	aspirated	9	3	249
19	99	2468	ad03_khi1.wav	ad03	ad	1	i	k	aspirated	9	3	253
30	145	3078	ad03_pu2.wav	ad03	ad	2	u	p	lenis	4	3	263
24	115	2758	ad03_ttu1.wav	ad03	ad	1	u	t	fortis	2	3	268
11	80	2468	ad03_khi1.wav	ad03	ad	1	i	k	aspirated	9	3	273
11	25	2498	ad03_khi2.wav	ad03	ad	2	i	k	aspirated	9	3	289
10	93	1078	ad03_kka2.wav	ad03	ad	2	a	k	fortis	8	3	297
14	13	2353	ad03_kki2.wav	ad03	ad	2	i	k	fortis	8	3	299
23	47	3483	ad03_ku1.wav	ad03	ad	1	u	k	lenis	7	3	299
13	38	1743	ad03_pi1.wav	ad03	ad	1	i	p	lenis	4	3	300
28	21	3078	ad03_pu2.wav	ad03	ad	2	u	p	lenis	4	3	300
23	65	3803	ad03_khu2.wav	ad03	ad	2	u	k	aspirated	9	3	305
23	72	3773	ad03_khu1.wav	ad03	ad	1	u	k	aspirated	9	3	305
4	136	1223	ad03_kha2.wav	ad03	ad	2	a	k	aspirated	9	3	307
14	109	2323	ad03_kki1.wav	ad03	ad	1	i	k	fortis	8	3	310
24	3	3513	ad03_ku2.wav	ad03	ad	2	u	k	lenis	7	3	314
26	99	3513	ad03_ku2.wav	ad03	ad	2	u	k	lenis	7	3	315
1	4	1078	ad03_kka2.wav	ad03	ad	2	a	k	fortis	8	3	316
28	75	2933	ad03_thu2.wav	ad03	ad	2	u	t	aspirated	3	3	318
8	102	643	ad03_ppa2.wav	ad03	ad	2	a	p	fortis	5	3	319
26	29	3658	ad03_kku2.wav	ad03	ad	2	u	k	fortis	8	3	320
2	70	438	ad03_pa1.wav	ad03	ad	1	a	p	lenis	4	3	321
22	40	3223	ad03_ppu2.wav	ad03	ad	2	u	p	fortis	5	3	329
28	112	3338	ad03_phu1.wav	ad03	ad	1	u	p	aspirated	6	3	330
4	52	1078	ad03_kka2.wav	ad03	ad	2	a	k	fortis	8	3	331
2	21	1078	ad03_kka2.wav	ad03	ad	2	a	k	fortis	8	3	336
28	143	2903	ad03_thu1.wav	ad03	ad	1	u	t	aspirated	3	3	341
19	53	2178	ad03_ki1.wav	ad03	ad	1	i	k	lenis	7	3	347
6	142	293	ad03_tha1.wav	ad03	ad	1	a	t	aspirated	3	3	351
14	68	1888	ad03_ppi1.wav	ad03	ad	1	i	p	fortis	5	3	360
14	136	2033	ad03_phi1.wav	ad03	ad	1	i	p	aspirated	6	3	365
1	138	873	ad03_ka1.wav	ad03	ad	1	a	k	lenis	7	3	390
11	27	2353	ad03_kki2.wav	ad03	ad	2	i	k	fortis	8	3	399
11	2	2178	ad03_ki1.wav	ad03	ad	1	i	k	lenis	7	3	410
22	69	3483	ad03_ku1.wav	ad03	ad	1	u	k	lenis	7	3	419
5	51	643	ad03_ppa2.wav	ad03	ad	2	a	p	fortis	5	3	420
11	49	1308	ad03_ti1.wav	ad03	ad	1	i	t	lenis	1	3	423
28	27	3513	ad03_ku2.wav	ad03	ad	2	u	k	lenis	7	3	430
22	66	3368	ad03_phu2.wav	ad03	ad	2	u	p	aspirated	6	3	434
21	98	3368	ad03_phu2.wav	ad03	ad	2	u	p	aspirated	6	3	439
11	27	1743	ad03_pi1.wav	ad03	ad	1	i	p	lenis	4	3	440
15	124	1628	ad03_thi2.wav	ad03	ad	2	i	t	aspirated	3	3	440
21	115	3803	ad03_khu2.wav	ad03	ad	2	u	k	aspirated	9	3	441
29	80	3368	ad03_phu2.wav	ad03	ad	2	u	p	aspirated	6	3	450
6	113	353	ad03_tha2.wav	ad03	ad	2	a	t	aspirated	3	3	453
18	125	2063	ad03_phi2.wav	ad03	ad	2	i	p	aspirated	6	3	471
15	85	2178	ad03_ki1.wav	ad03	ad	1	i	k	lenis	7	3	478
5	142	1078	ad03_kka2.wav	ad03	ad	2	a	k	fortis	8	3	485
2	67	208	ad03_tta2.wav	ad03	ad	2	a	t	fortis	2	3	491
29	4	3513	ad03_ku2.wav	ad03	ad	2	u	k	lenis	7	3	492
26	70	3803	ad03_khu2.wav	ad03	ad	2	u	k	aspirated	9	3	494
26	92	3223	ad03_ppu2.wav	ad03	ad	2	u	p	fortis	5	3	498
3	118	1078	ad03_kka2.wav	ad03	ad	2	a	k	fortis	8	3	508
17	70	2033	ad03_phi1.wav	ad03	ad	1	i	p	aspirated	6	3	510
27	91	3628	ad03_kku1.wav	ad03	ad	1	u	k	fortis	8	3	510
29	120	2933	ad03_thu2.wav	ad03	ad	2	u	t	aspirated	3	3	512
18	64	2468	ad03_khi1.wav	ad03	ad	1	i	k	aspirated	9	3	526
2	37	583	ad03_ppa1.wav	ad03	ad	1	a	p	fortis	5	3	544
29	8	3803	ad03_khu2.wav	ad03	ad	2	u	k	aspirated	9	3	546
26	4	3773	ad03_khu1.wav	ad03	ad	1	u	k	aspirated	9	3	566
28	110	3223	ad03_ppu2.wav	ad03	ad	2	u	p	fortis	5	3	574
5	77	438	ad03_pa1.wav	ad03	ad	1	a	p	lenis	4	3	581
6	76	1163	ad03_kha1.wav	ad03	ad	1	a	k	aspirated	9	3	595
15	24	1888	ad03_ppi1.wav	ad03	ad	1	i	p	fortis	5	3	598
22	140	2903	ad03_thu1.wav	ad03	ad	1	u	t	aspirated	3	3	598
15	3	1598	ad03_thi1.wav	ad03	ad	1	i	t	aspirated	3	3	599
5	59	208	ad03_tta2.wav	ad03	ad	2	a	t	fortis	2	3	605
23	14	3338	ad03_phu1.wav	ad03	ad	1	u	p	aspirated	6	3	609
28	113	2643	ad03_tu2.wav	ad03	ad	2	u	t	lenis	1	3	610
7	122	1018	ad03_kka1.wav	ad03	ad	1	a	k	fortis	8	3	614
17	94	1598	ad03_thi1.wav	ad03	ad	1	i	t	aspirated	3	3	620
30	117	3483	ad03_ku1.wav	ad03	ad	1	u	k	lenis	7	3	637
3	58	873	ad03_ka1.wav	ad03	ad	1	a	k	lenis	7	3	639
8	64	1018	ad03_kka1.wav	ad03	ad	1	a	k	fortis	8	3	642
15	85	1743	ad03_pi1.wav	ad03	ad	1	i	p	lenis	4	3	648
18	49	2498	ad03_khi2.wav	ad03	ad	2	i	k	aspirated	9	3	661
14	111	1773	ad03_pi2.wav	ad03	ad	2	i	p	lenis	4	3	665
5	85	933	ad03_ka2.wav	ad03	ad	2	a	k	lenis	7	3	670
8	75	1078	ad03_kka2.wav	ad03	ad	2	a	k	fortis	8	3	679
3	54	933	ad03_ka2.wav	ad03	ad	2	a	k	lenis	7	3	687
28	18	3193	ad03_ppu1.wav	ad03	ad	1	u	p	fortis	5	3	690
6	89	788	ad03_pha2.wav	ad03	ad	2	a	p	aspirated	6	3	693
11	88	1773	ad03_pi2.wav	ad03	ad	2	i	p	lenis	4	3	697
24	6	3223	ad03_ppu2.wav	ad03	ad	2	u	p	fortis	5	3	698
19	140	1888	ad03_ppi1.wav	ad03	ad	1	i	p	fortis	5	3	699
29	51	3078	ad03_pu2.wav	ad03	ad	2	u	p	lenis	4	3	702
4	27	438	ad03_pa1.wav	ad03	ad	1	a	p	lenis	4	3	718
5	134	498	ad03_pa2.wav	ad03	ad	2	a	p	lenis	4	3	722
18	84	2323	ad03_kki1.wav	ad03	ad	1	i	k	fortis	8	3	723
19	4	2353	ad03_kki2.wav	ad03	ad	2	i	k	fortis	8	3	728
30	15	3223	ad03_ppu2.wav	ad03	ad	2	u	p	fortis	5	3	729
9	13	643	ad03_ppa2.wav	ad03	ad	2	a	p	fortis	5	3	751
28	131	3658	ad03_kku2.wav	ad03	ad	2	u	k	fortis	8	3	768
5	47	1223	ad03_kha2.wav	ad03	ad	2	a	k	aspirated	9	3	777
17	21	2353	ad03_kki2.wav	ad03	ad	2	i	k	fortis	8	3	787
26	137	2933	ad03_thu2.wav	ad03	ad	2	u	t	aspirated	3	3	794
6	87	438	ad03_pa1.wav	ad03	ad	1	a	p	lenis	4	3	815
30	75	2788	ad03_ttu2.wav	ad03	ad	2	u	t	fortis	2	3	841
30	80	3048	ad03_pu1.wav	ad03	ad	1	u	p	lenis	4	3	847
28	31	3803	ad03_khu2.wav	ad03	ad	2	u	k	aspirated	9	3	849
8	18	438	ad03_pa1.wav	ad03	ad	1	a	p	lenis	4	3	852
12	135	1308	ad03_ti1.wav	ad03	ad	1	i	t	lenis	1	3	870
9	60	438	ad03_pa1.wav	ad03	ad	1	a	p	lenis	4	3	875
9	40	933	ad03_ka2.wav	ad03	ad	2	a	k	lenis	7	3	875
22	114	3078	ad03_pu2.wav	ad03	ad	2	u	p	lenis	4	3	881
15	3	1308	ad03_ti1.wav	ad03	ad	1	i	t	lenis	1	3	889
9	21	1223	ad03_kha2.wav	ad03	ad	2	a	k	aspirated	9	3	898
14	4	2063	ad03_phi2.wav	ad03	ad	2	i	p	aspirated	6	3	912
8	109	873	ad03_ka1.wav	ad03	ad	1	a	k	lenis	7	3	955
8	34	3	ad03_ta1.wav	ad03	ad	1	a	t	lenis	1	3	960
5	1	353	ad03_tha2.wav	ad03	ad	2	a	t	aspirated	3	3	975
9	36	583	ad03_ppa1.wav	ad03	ad	1	a	p	fortis	5	3	977
25	113	3773	ad03_khu1.wav	ad03	ad	1	u	k	aspirated	9	3	1004
29	105	2643	ad03_tu2.wav	ad03	ad	2	u	t	lenis	1	3	1008
14	138	1338	ad03_ti2.wav	ad03	ad	2	i	t	lenis	1	3	1035
12	60	1628	ad03_thi2.wav	ad03	ad	2	i	t	aspirated	3	3	1082
15	82	2498	ad03_khi2.wav	ad03	ad	2	i	k	aspirated	9	3	1084
18	127	2353	ad03_kki2.wav	ad03	ad	2	i	k	fortis	8	3	1110
23	53	3368	ad03_phu2.wav	ad03	ad	2	u	p	aspirated	6	3	1116
17	132	2498	ad03_khi2.wav	ad03	ad	2	i	k	aspirated	9	3	1137
14	10	1308	ad03_ti1.wav	ad03	ad	1	i	t	lenis	1	3	1144
16	76	2353	ad03_kki2.wav	ad03	ad	2	i	k	fortis	8	3	1150
22	21	2613	ad03_tu1.wav	ad03	ad	1	u	t	lenis	1	3	1188
13	6	1888	ad03_ppi1.wav	ad03	ad	1	i	p	fortis	5	3	1201
7	113	3	ad03_ta1.wav	ad03	ad	1	a	t	lenis	1	3	1229
14	49	1743	ad03_pi1.wav	ad03	ad	1	i	p	lenis	4	3	1261
12	111	1743	ad03_pi1.wav	ad03	ad	1	i	p	lenis	4	3	1271
20	4	2468	ad03_khi1.wav	ad03	ad	1	i	k	aspirated	9	3	1350
5	55	148	ad03_tta1.wav	ad03	ad	1	a	t	fortis	2	3	1353
10	17	148	ad03_tta1.wav	ad03	ad	1	a	t	fortis	2	3	1358
19	27	1743	ad03_pi1.wav	ad03	ad	1	i	p	lenis	4	3	1374
16	66	2323	ad03_kki1.wav	ad03	ad	1	i	k	fortis	8	3	1405
1	95	643	ad03_ppa2.wav	ad03	ad	2	a	p	fortis	5	3	1441
15	102	2323	ad03_kki1.wav	ad03	ad	1	i	k	fortis	8	3	1505
18	13	2208	ad03_ki2.wav	ad03	ad	2	i	k	lenis	7	3	1543
12	38	1888	ad03_ppi1.wav	ad03	ad	1	i	p	fortis	5	3	1567
18	97	1628	ad03_thi2.wav	ad03	ad	2	i	t	aspirated	3	3	1600
30	81	2758	ad03_ttu1.wav	ad03	ad	1	u	t	fortis	2	3	1609
2	122	643	ad03_ppa2.wav	ad03	ad	2	a	p	fortis	5	3	1628
25	45	3193	ad03_ppu1.wav	ad03	ad	1	u	p	fortis	5	3	1664
17	73	1743	ad03_pi1.wav	ad03	ad	1	i	p	lenis	4	3	1736
27	123	2613	ad03_tu1.wav	ad03	ad	1	u	t	lenis	1	3	1750
30	8	2643	ad03_tu2.wav	ad03	ad	2	u	t	lenis	1	3	1786
5	50	63	ad03_ta2.wav	ad03	ad	2	a	t	lenis	1	3	2016
25	17	2613	ad03_tu1.wav	ad03	ad	1	u	t	lenis	1	3	2122
2	73	3	ad03_ta1.wav	ad03	ad	1	a	t	lenis	1	3	2343
17	20	1773	ad03_pi2.wav	ad03	ad	2	i	p	lenis	4	3	2500
20	100	1598	ad03_thi1.wav	ad03	ad	1	i	t	aspirated	3	3	2537
12	131	1918	ad03_ppi2.wav	ad03	ad	2	i	p	fortis	5	3	2722
10	69	63	ad03_ta2.wav	ad03	ad	2	a	t	lenis	1	3	3155
20	18	2498	ad03_khi2.wav	ad03	ad	2	i	k	aspirated	9	3	3338
29	52	2758	ad03_ttu1.wav	ad03	ad	1	u	t	fortis	2	2	207
26	84	3193	ad03_ppu1.wav	ad03	ad	1	u	p	fortis	5	2	243
26	86	3078	ad03_pu2.wav	ad03	ad	2	u	p	lenis	4	2	248
8	133	1223	ad03_kha2.wav	ad03	ad	2	a	k	aspirated	9	2	270
28	145	3048	ad03_pu1.wav	ad03	ad	1	u	p	lenis	4	2	290
24	63	3628	ad03_kku1.wav	ad03	ad	1	u	k	fortis	8	2	300
11	61	2208	ad03_ki2.wav	ad03	ad	2	i	k	lenis	7	2	324
23	120	3658	ad03_kku2.wav	ad03	ad	2	u	k	fortis	8	2	353
17	81	1308	ad03_ti1.wav	ad03	ad	1	i	t	lenis	1	2	371
5	64	1018	ad03_kka1.wav	ad03	ad	1	a	k	fortis	8	2	373
8	111	353	ad03_tha2.wav	ad03	ad	2	a	t	aspirated	3	2	390
25	95	3048	ad03_pu1.wav	ad03	ad	1	u	p	lenis	4	2	394
11	121	1918	ad03_ppi2.wav	ad03	ad	2	i	p	fortis	5	2	400
23	13	2613	ad03_tu1.wav	ad03	ad	1	u	t	lenis	1	2	407
29	20	3773	ad03_khu1.wav	ad03	ad	1	u	k	aspirated	9	2	407
26	97	2643	ad03_tu2.wav	ad03	ad	2	u	t	lenis	1	2	409
2	79	728	ad03_pha1.wav	ad03	ad	1	a	p	aspirated	6	2	427
7	86	1223	ad03_kha2.wav	ad03	ad	2	a	k	aspirated	9	2	429
22	23	3193	ad03_ppu1.wav	ad03	ad	1	u	p	fortis	5	2	434
19	81	1453	ad03_tti1.wav	ad03	ad	1	i	t	fortis	2	2	435
29	39	3628	ad03_kku1.wav	ad03	ad	1	u	k	fortis	8	2	449
7	19	728	ad03_pha1.wav	ad03	ad	1	a	p	aspirated	6	2	460
24	52	2788	ad03_ttu2.wav	ad03	ad	2	u	t	fortis	2	2	460
14	58	1453	ad03_tti1.wav	ad03	ad	1	i	t	fortis	2	2	464
1	3	353	ad03_tha2.wav	ad03	ad	2	a	t	aspirated	3	2	467
22	123	3513	ad03_ku2.wav	ad03	ad	2	u	k	lenis	7	2	469
26	139	3628	ad03_kku1.wav	ad03	ad	1	u	k	fortis	8	2	469
28	136	3628	ad03_kku1.wav	ad03	ad	1	u	k	fortis	8	2	470
19	84	1628	ad03_thi2.wav	ad03	ad	2	i	t	aspirated	3	2	480
5	57	1163	ad03_kha1.wav	ad03	ad	1	a	k	aspirated	9	2	487
29	2	2903	ad03_thu1.wav	ad03	ad	1	u	t	aspirated	3	2	496
4	45	933	ad03_ka2.wav	ad03	ad	2	a	k	lenis	7	2	499
12	132	2063	ad03_phi2.wav	ad03	ad	2	i	p	aspirated	6	2	500
28	4	2788	ad03_ttu2.wav	ad03	ad	2	u	t	fortis	2	2	500
2	4	1018	ad03_kka1.wav	ad03	ad	1	a	k	fortis	8	2	504
6	16	643	ad03_ppa2.wav	ad03	ad	2	a	p	fortis	5	2	504
11	70	1338	ad03_ti2.wav	ad03	ad	2	i	t	lenis	1	2	513
19	119	2033	ad03_phi1.wav	ad03	ad	1	i	p	aspirated	6	2	519
5	143	583	ad03_ppa1.wav	ad03	ad	1	a	p	fortis	5	2	522
11	142	2063	ad03_phi2.wav	ad03	ad	2	i	p	aspirated	6	2	522
6	128	1223	ad03_kha2.wav	ad03	ad	2	a	k	aspirated	9	2	523
25	112	2643	ad03_tu2.wav	ad03	ad	2	u	t	lenis	1	2	528
19	134	2063	ad03_phi2.wav	ad03	ad	2	i	p	aspirated	6	2	530
10	103	1018	ad03_kka1.wav	ad03	ad	1	a	k	fortis	8	2	536
16	115	1453	ad03_tti1.wav	ad03	ad	1	i	t	fortis	2	2	549
15	145	2468	ad03_khi1.wav	ad03	ad	1	i	k	aspirated	9	2	560
29	121	3193	ad03_ppu1.wav	ad03	ad	1	u	p	fortis	5	2	570
22	109	3773	ad03_khu1.wav	ad03	ad	1	u	k	aspirated	9	2	577
27	33	3658	ad03_kku2.wav	ad03	ad	2	u	k	fortis	8	2	579
27	44	2758	ad03_ttu1.wav	ad03	ad	1	u	t	fortis	2	2	580
6	88	583	ad03_ppa1.wav	ad03	ad	1	a	p	fortis	5	2	581
1	143	1018	ad03_kka1.wav	ad03	ad	1	a	k	fortis	8	2	587
7	66	353	ad03_tha2.wav	ad03	ad	2	a	t	aspirated	3	2	590
29	69	3338	ad03_phu1.wav	ad03	ad	1	u	p	aspirated	6	2	594
11	106	1628	ad03_thi2.wav	ad03	ad	2	i	t	aspirated	3	2	599
15	101	1773	ad03_pi2.wav	ad03	ad	2	i	p	lenis	4	2	600
18	91	1308	ad03_ti1.wav	ad03	ad	1	i	t	lenis	1	2	603
17	35	1338	ad03_ti2.wav	ad03	ad	2	i	t	lenis	1	2	604
10	10	293	ad03_tha1.wav	ad03	ad	1	a	t	aspirated	3	2	605
4	75	1018	ad03_kka1.wav	ad03	ad	1	a	k	fortis	8	2	612
25	60	3658	ad03_kku2.wav	ad03	ad	2	u	k	fortis	8	2	621
8	139	1163	ad03_kha1.wav	ad03	ad	1	a	k	aspirated	9	2	658
22	13	3338	ad03_phu1.wav	ad03	ad	1	u	p	aspirated	6	2	661
24	112	3048	ad03_pu1.wav	ad03	ad	1	u	p	lenis	4	2	665
28	129	3368	ad03_phu2.wav	ad03	ad	2	u	p	aspirated	6	2	670
3	6	1018	ad03_kka1.wav	ad03	ad	1	a	k	fortis	8	2	674
22	145	3658	ad03_kku2.wav	ad03	ad	2	u	k	fortis	8	2	685
25	129	3628	ad03_kku1.wav	ad03	ad	1	u	k	fortis	8	2	688
3	109	438	ad03_pa1.wav	ad03	ad	1	a	p	lenis	4	2	699
10	31	3	ad03_ta1.wav	ad03	ad	1	a	t	lenis	1	2	710
17	127	1628	ad03_thi2.wav	ad03	ad	2	i	t	aspirated	3	2	711
15	38	1453	ad03_tti1.wav	ad03	ad	1	i	t	fortis	2	2	722
15	126	2033	ad03_phi1.wav	ad03	ad	1	i	p	aspirated	6	2	726
5	117	788	ad03_pha2.wav	ad03	ad	2	a	p	aspirated	6	2	727
22	69	3803	ad03_khu2.wav	ad03	ad	2	u	k	aspirated	9	2	727
26	72	3048	ad03_pu1.wav	ad03	ad	1	u	p	lenis	4	2	733
5	2	728	ad03_pha1.wav	ad03	ad	1	a	p	aspirated	6	2	734
4	99	498	ad03_pa2.wav	ad03	ad	2	a	p	lenis	4	2	736
13	73	1598	ad03_thi1.wav	ad03	ad	1	i	t	aspirated	3	2	740
16	105	1888	ad03_ppi1.wav	ad03	ad	1	i	p	fortis	5	2	748
12	145	1338	ad03_ti2.wav	ad03	ad	2	i	t	lenis	1	2	752
29	33	3048	ad03_pu1.wav	ad03	ad	1	u	p	lenis	4	2	774
4	60	583	ad03_ppa1.wav	ad03	ad	1	a	p	fortis	5	2	778
5	135	293	ad03_tha1.wav	ad03	ad	1	a	t	aspirated	3	2	778
6	116	3	ad03_ta1.wav	ad03	ad	1	a	t	lenis	1	2	786
13	44	1918	ad03_ppi2.wav	ad03	ad	2	i	p	fortis	5	2	795
24	6	2613	ad03_tu1.wav	ad03	ad	1	u	t	lenis	1	2	798
15	136	2063	ad03_phi2.wav	ad03	ad	2	i	p	aspirated	6	2	800
23	139	2643	ad03_tu2.wav	ad03	ad	2	u	t	lenis	1	2	829
17	75	2208	ad03_ki2.wav	ad03	ad	2	i	k	lenis	7	2	833
8	68	583	ad03_ppa1.wav	ad03	ad	1	a	p	fortis	5	2	843
3	127	1163	ad03_kha1.wav	ad03	ad	1	a	k	aspirated	9	2	855
4	142	728	ad03_pha1.wav	ad03	ad	1	a	p	aspirated	6	2	855
17	18	2323	ad03_kki1.wav	ad03	ad	1	i	k	fortis	8	2	857
19	84	1308	ad03_ti1.wav	ad03	ad	1	i	t	lenis	1	2	884
23	80	3628	ad03_kku1.wav	ad03	ad	1	u	k	fortis	8	2	885
1	40	148	ad03_tta1.wav	ad03	ad	1	a	t	fortis	2	2	897
1	98	583	ad03_ppa1.wav	ad03	ad	1	a	p	fortis	5	2	899
15	30	2208	ad03_ki2.wav	ad03	ad	2	i	k	lenis	7	2	927
13	31	1338	ad03_ti2.wav	ad03	ad	2	i	t	lenis	1	2	930
4	110	1163	ad03_kha1.wav	ad03	ad	1	a	k	aspirated	9	2	934
8	35	63	ad03_ta2.wav	ad03	ad	2	a	t	lenis	1	2	937
12	95	2323	ad03_kki1.wav	ad03	ad	1	i	k	fortis	8	2	940
19	26	2323	ad03_kki1.wav	ad03	ad	1	i	k	fortis	8	2	950
9	85	293	ad03_tha1.wav	ad03	ad	1	a	t	aspirated	3	2	958
22	108	2758	ad03_ttu1.wav	ad03	ad	1	u	t	fortis	2	2	963
8	139	933	ad03_ka2.wav	ad03	ad	2	a	k	lenis	7	2	977
11	10	2033	ad03_phi1.wav	ad03	ad	1	i	p	aspirated	6	2	986
18	135	2033	ad03_phi1.wav	ad03	ad	1	i	p	aspirated	6	2	989
1	36	728	ad03_pha1.wav	ad03	ad	1	a	p	aspirated	6	2	1001
26	31	3483	ad03_ku1.wav	ad03	ad	1	u	k	lenis	7	2	1001
23	57	3193	ad03_ppu1.wav	ad03	ad	1	u	p	fortis	5	2	1002
27	126	3193	ad03_ppu1.wav	ad03	ad	1	u	p	fortis	5	2	1010
1	34	3	ad03_ta1.wav	ad03	ad	1	a	t	lenis	1	2	1024
3	104	583	ad03_ppa1.wav	ad03	ad	1	a	p	fortis	5	2	1056
18	139	1598	ad03_thi1.wav	ad03	ad	1	i	t	aspirated	3	2	1070
16	58	2033	ad03_phi1.wav	ad03	ad	1	i	p	aspirated	6	2	1075
22	71	3628	ad03_kku1.wav	ad03	ad	1	u	k	fortis	8	2	1086
11	42	2323	ad03_kki1.wav	ad03	ad	1	i	k	fortis	8	2	1090
26	58	2758	ad03_ttu1.wav	ad03	ad	1	u	t	fortis	2	2	1119
11	1	1888	ad03_ppi1.wav	ad03	ad	1	i	p	fortis	5	2	1120
3	15	3	ad03_ta1.wav	ad03	ad	1	a	t	lenis	1	2	1129
17	114	2063	ad03_phi2.wav	ad03	ad	2	i	p	aspirated	6	2	1133
4	113	3	ad03_ta1.wav	ad03	ad	1	a	t	lenis	1	2	1139
15	112	2353	ad03_kki2.wav	ad03	ad	2	i	k	fortis	8	2	1160
1	83	208	ad03_tta2.wav	ad03	ad	2	a	t	fortis	2	2	1185
2	57	148	ad03_tta1.wav	ad03	ad	1	a	t	fortis	2	2	1211
25	118	2788	ad03_ttu2.wav	ad03	ad	2	u	t	fortis	2	2	1233
30	82	3773	ad03_khu1.wav	ad03	ad	1	u	k	aspirated	9	2	1256
24	48	2643	ad03_tu2.wav	ad03	ad	2	u	t	lenis	1	2	1268
6	10	208	ad03_tta2.wav	ad03	ad	2	a	t	fortis	2	2	1274
7	34	1163	ad03_kha1.wav	ad03	ad	1	a	k	aspirated	9	2	1290
6	46	498	ad03_pa2.wav	ad03	ad	2	a	p	lenis	4	2	1346
17	49	1918	ad03_ppi2.wav	ad03	ad	2	i	p	fortis	5	2	1360
19	50	1918	ad03_ppi2.wav	ad03	ad	2	i	p	fortis	5	2	1360
6	100	1018	ad03_kka1.wav	ad03	ad	1	a	k	fortis	8	2	1369
30	87	3368	ad03_phu2.wav	ad03	ad	2	u	p	aspirated	6	2	1700
13	64	1483	ad03_tti2.wav	ad03	ad	2	i	t	fortis	2	2	1730
6	44	728	ad03_pha1.wav	ad03	ad	1	a	p	aspirated	6	2	1893
21	59	2643	ad03_tu2.wav	ad03	ad	2	u	t	lenis	1	2	1895
13	34	1453	ad03_tti1.wav	ad03	ad	1	i	t	fortis	2	2	2027
20	114	1453	ad03_tti1.wav	ad03	ad	1	i	t	fortis	2	2	2073
28	85	3773	ad03_khu1.wav	ad03	ad	1	u	k	aspirated	9	2	2102
22	111	2643	ad03_tu2.wav	ad03	ad	2	u	t	lenis	1	2	2104
26	1	2613	ad03_tu1.wav	ad03	ad	1	u	t	lenis	1	2	2273
10	78	498	ad03_pa2.wav	ad03	ad	2	a	p	lenis	4	2	2350
16	57	1338	ad03_ti2.wav	ad03	ad	2	i	t	lenis	1	2	2511
20	54	1773	ad03_pi2.wav	ad03	ad	2	i	p	lenis	4	2	3314
10	136	728	ad03_pha1.wav	ad03	ad	1	a	p	aspirated	6	2	3470
20	23	1743	ad03_pi1.wav	ad03	ad	1	i	p	lenis	4	2	3969
12	94	2353	ad03_kki2.wav	ad03	ad	2	i	k	fortis	8	2	4758
20	64	1308	ad03_ti1.wav	ad03	ad	1	i	t	lenis	1	2	5572
20	51	1628	ad03_thi2.wav	ad03	ad	2	i	t	aspirated	3	2	9057
9	88	148	ad03_tta1.wav	ad03	ad	1	a	t	fortis	2	1	177
17	80	1453	ad03_tti1.wav	ad03	ad	1	i	t	fortis	2	1	215
29	126	2788	ad03_ttu2.wav	ad03	ad	2	u	t	fortis	2	1	219
24	113	3193	ad03_ppu1.wav	ad03	ad	1	u	p	fortis	5	1	242
14	34	1598	ad03_thi1.wav	ad03	ad	1	i	t	aspirated	3	1	260
19	101	1338	ad03_ti2.wav	ad03	ad	2	i	t	lenis	1	1	310
8	31	728	ad03_pha1.wav	ad03	ad	1	a	p	aspirated	6	1	321
4	120	293	ad03_tha1.wav	ad03	ad	1	a	t	aspirated	3	1	322
23	143	3048	ad03_pu1.wav	ad03	ad	1	u	p	lenis	4	1	325
24	23	3658	ad03_kku2.wav	ad03	ad	2	u	k	fortis	8	1	329
7	100	208	ad03_tta2.wav	ad03	ad	2	a	t	fortis	2	1	334
3	74	208	ad03_tta2.wav	ad03	ad	2	a	t	fortis	2	1	350
20	91	1888	ad03_ppi1.wav	ad03	ad	1	i	p	fortis	5	1	357
3	28	728	ad03_pha1.wav	ad03	ad	1	a	p	aspirated	6	1	363
15	142	1483	ad03_tti2.wav	ad03	ad	2	i	t	fortis	2	1	403
21	128	3628	ad03_kku1.wav	ad03	ad	1	u	k	fortis	8	1	410
8	117	148	ad03_tta1.wav	ad03	ad	1	a	t	fortis	2	1	419
13	120	2353	ad03_kki2.wav	ad03	ad	2	i	k	fortis	8	1	428
22	31	3048	ad03_pu1.wav	ad03	ad	1	u	p	lenis	4	1	436
12	83	2498	ad03_khi2.wav	ad03	ad	2	i	k	aspirated	9	1	437
3	48	353	ad03_tha2.wav	ad03	ad	2	a	t	aspirated	3	1	447
26	102	2788	ad03_ttu2.wav	ad03	ad	2	u	t	fortis	2	1	453
3	101	63	ad03_ta2.wav	ad03	ad	2	a	t	lenis	1	1	457
8	23	293	ad03_tha1.wav	ad03	ad	1	a	t	aspirated	3	1	468
8	122	208	ad03_tta2.wav	ad03	ad	2	a	t	fortis	2	1	495
21	118	3658	ad03_kku2.wav	ad03	ad	2	u	k	fortis	8	1	499
9	87	208	ad03_tta2.wav	ad03	ad	2	a	t	fortis	2	1	521
21	133	3773	ad03_khu1.wav	ad03	ad	1	u	k	aspirated	9	1	530
4	123	353	ad03_tha2.wav	ad03	ad	2	a	t	aspirated	3	1	536
29	104	3658	ad03_kku2.wav	ad03	ad	2	u	k	fortis	8	1	537
11	62	1483	ad03_tti2.wav	ad03	ad	2	i	t	fortis	2	1	553
4	145	208	ad03_tta2.wav	ad03	ad	2	a	t	fortis	2	1	571
11	90	1453	ad03_tti1.wav	ad03	ad	1	i	t	fortis	2	1	571
14	4	1483	ad03_tti2.wav	ad03	ad	2	i	t	fortis	2	1	583
9	81	1163	ad03_kha1.wav	ad03	ad	1	a	k	aspirated	9	1	600
19	121	1483	ad03_tti2.wav	ad03	ad	2	i	t	fortis	2	1	603
9	94	728	ad03_pha1.wav	ad03	ad	1	a	p	aspirated	6	1	626
23	120	2758	ad03_ttu1.wav	ad03	ad	1	u	t	fortis	2	1	630
29	61	3483	ad03_ku1.wav	ad03	ad	1	u	k	lenis	7	1	641
9	69	788	ad03_pha2.wav	ad03	ad	2	a	p	aspirated	6	1	646
6	42	148	ad03_tta1.wav	ad03	ad	1	a	t	fortis	2	1	649
11	33	1598	ad03_thi1.wav	ad03	ad	1	i	t	aspirated	3	1	660
13	64	2323	ad03_kki1.wav	ad03	ad	1	i	k	fortis	8	1	677
17	103	1888	ad03_ppi1.wav	ad03	ad	1	i	p	fortis	5	1	677
29	49	3223	ad03_ppu2.wav	ad03	ad	2	u	p	fortis	5	1	698
1	69	63	ad03_ta2.wav	ad03	ad	2	a	t	lenis	1	1	701
22	70	2788	ad03_ttu2.wav	ad03	ad	2	u	t	fortis	2	1	746
17	79	1483	ad03_tti2.wav	ad03	ad	2	i	t	fortis	2	1	747
3	65	293	ad03_tha1.wav	ad03	ad	1	a	t	aspirated	3	1	769
14	3	1628	ad03_thi2.wav	ad03	ad	2	i	t	aspirated	3	1	773
18	117	1338	ad03_ti2.wav	ad03	ad	2	i	t	lenis	1	1	799
7	48	63	ad03_ta2.wav	ad03	ad	2	a	t	lenis	1	1	801
20	14	1338	ad03_ti2.wav	ad03	ad	2	i	t	lenis	1	1	831
7	9	148	ad03_tta1.wav	ad03	ad	1	a	t	fortis	2	1	846
21	61	2788	ad03_ttu2.wav	ad03	ad	2	u	t	fortis	2	1	873
20	57	1918	ad03_ppi2.wav	ad03	ad	2	i	p	fortis	5	1	880
13	49	2033	ad03_phi1.wav	ad03	ad	1	i	p	aspirated	6	1	885
3	54	788	ad03_pha2.wav	ad03	ad	2	a	p	aspirated	6	1	889
9	51	63	ad03_ta2.wav	ad03	ad	2	a	t	lenis	1	1	915
9	22	3	ad03_ta1.wav	ad03	ad	1	a	t	lenis	1	1	929
10	29	208	ad03_tta2.wav	ad03	ad	2	a	t	fortis	2	1	929
9	38	353	ad03_tha2.wav	ad03	ad	2	a	t	aspirated	3	1	943
20	18	1483	ad03_tti2.wav	ad03	ad	2	i	t	fortis	2	1	949
23	94	2788	ad03_ttu2.wav	ad03	ad	2	u	t	fortis	2	1	957
27	71	2643	ad03_tu2.wav	ad03	ad	2	u	t	lenis	1	1	1010
4	138	148	ad03_tta1.wav	ad03	ad	1	a	t	fortis	2	1	1014
10	90	353	ad03_tha2.wav	ad03	ad	2	a	t	aspirated	3	1	1020
6	14	63	ad03_ta2.wav	ad03	ad	2	a	t	lenis	1	1	1029
18	37	1483	ad03_tti2.wav	ad03	ad	2	i	t	fortis	2	1	1083
15	71	1338	ad03_ti2.wav	ad03	ad	2	i	t	lenis	1	1	1129
1	65	293	ad03_tha1.wav	ad03	ad	1	a	t	aspirated	3	1	1134
30	131	3628	ad03_kku1.wav	ad03	ad	1	u	k	fortis	8	1	1290
25	107	2758	ad03_ttu1.wav	ad03	ad	1	u	t	fortis	2	1	1310
20	109	2033	ad03_phi1.wav	ad03	ad	1	i	p	aspirated	6	1	1317
16	49	1483	ad03_tti2.wav	ad03	ad	2	i	t	fortis	2	1	1358
28	129	2613	ad03_tu1.wav	ad03	ad	1	u	t	lenis	1	1	1378
12	77	1483	ad03_tti2.wav	ad03	ad	2	i	t	fortis	2	1	1471
21	62	2758	ad03_ttu1.wav	ad03	ad	1	u	t	fortis	2	1	1524
18	138	1453	ad03_tti1.wav	ad03	ad	1	i	t	fortis	2	1	1575
4	37	63	ad03_ta2.wav	ad03	ad	2	a	t	lenis	1	1	1640
21	56	2613	ad03_tu1.wav	ad03	ad	1	u	t	lenis	1	1	1724
12	20	1453	ad03_tti1.wav	ad03	ad	1	i	t	fortis	2	1	2030
12	105	2033	ad03_phi1.wav	ad03	ad	1	i	p	aspirated	6	1	2121
3	29	148	ad03_tta1.wav	ad03	ad	1	a	t	fortis	2	1	2335
30	26	3658	ad03_kku2.wav	ad03	ad	2	u	k	fortis	8	1	2479
27	6	2788	ad03_ttu2.wav	ad03	ad	2	u	t	fortis	2	1	2910
20	53	2063	ad03_phi2.wav	ad03	ad	2	i	p	aspirated	6	1	3686
20	137	1629	ad04_thi2.wav	ad04	ad	2	i	t	aspirated	3	na	10016
10	34	584	ad04_ppa1.wav	ad04	ad	1	a	p	fortis	5	4	31
7	6	1164	ad04_kha1.wav	ad04	ad	1	a	k	aspirated	9	4	40
27	32	3774	ad04_khu1.wav	ad04	ad	1	u	k	aspirated	9	4	40
20	140	2209	ad04_ki2.wav	ad04	ad	2	i	k	lenis	7	4	51
13	15	1919	ad04_ppi2.wav	ad04	ad	2	i	p	fortis	5	4	55
13	127	2499	ad04_khi2.wav	ad04	ad	2	i	k	aspirated	9	4	58
27	131	3659	ad04_kku2.wav	ad04	ad	2	u	k	fortis	8	4	66
3	54	1224	ad04_kha2.wav	ad04	ad	2	a	k	aspirated	9	4	71
2	44	874	ad04_ka1.wav	ad04	ad	1	a	k	lenis	7	4	80
27	109	2904	ad04_thu1.wav	ad04	ad	1	u	t	aspirated	3	4	80
25	82	3774	ad04_khu1.wav	ad04	ad	1	u	k	aspirated	9	4	84
17	6	1774	ad04_pi2.wav	ad04	ad	2	i	p	lenis	4	4	87
10	106	1079	ad04_kka2.wav	ad04	ad	2	a	k	fortis	8	4	90
17	38	2354	ad04_kki2.wav	ad04	ad	2	i	k	fortis	8	4	94
12	108	1599	ad04_thi1.wav	ad04	ad	1	i	t	aspirated	3	4	100
13	104	2209	ad04_ki2.wav	ad04	ad	2	i	k	lenis	7	4	100
7	20	584	ad04_ppa1.wav	ad04	ad	1	a	p	fortis	5	4	101
27	99	3804	ad04_khu2.wav	ad04	ad	2	u	k	aspirated	9	4	103
13	38	2034	ad04_phi1.wav	ad04	ad	1	i	p	aspirated	6	4	110
13	126	2064	ad04_phi2.wav	ad04	ad	2	i	p	aspirated	6	4	111
11	68	1599	ad04_thi1.wav	ad04	ad	1	i	t	aspirated	3	4	112
12	96	2064	ad04_phi2.wav	ad04	ad	2	i	p	aspirated	6	4	120
13	63	2469	ad04_khi1.wav	ad04	ad	1	i	k	aspirated	9	4	125
17	64	1454	ad04_tti1.wav	ad04	ad	1	i	t	fortis	2	4	125
2	13	934	ad04_ka2.wav	ad04	ad	2	a	k	lenis	7	4	126
17	121	2064	ad04_phi2.wav	ad04	ad	2	i	p	aspirated	6	4	130
13	111	1774	ad04_pi2.wav	ad04	ad	2	i	p	lenis	4	4	133
26	66	3339	ad04_phu1.wav	ad04	ad	1	u	p	aspirated	6	4	141
19	14	1599	ad04_thi1.wav	ad04	ad	1	i	t	aspirated	3	4	144
25	135	2644	ad04_tu2.wav	ad04	ad	2	u	t	lenis	1	4	144
6	66	1164	ad04_kha1.wav	ad04	ad	1	a	k	aspirated	9	4	150
19	132	1484	ad04_tti2.wav	ad04	ad	2	i	t	fortis	2	4	150
13	105	1599	ad04_thi1.wav	ad04	ad	1	i	t	aspirated	3	4	151
27	58	3339	ad04_phu1.wav	ad04	ad	1	u	p	aspirated	6	4	151
10	26	209	ad04_tta2.wav	ad04	ad	2	a	t	fortis	2	4	153
14	68	2469	ad04_khi1.wav	ad04	ad	1	i	k	aspirated	9	4	159
3	99	584	ad04_ppa1.wav	ad04	ad	1	a	p	fortis	5	4	161
10	80	874	ad04_ka1.wav	ad04	ad	1	a	k	lenis	7	4	165
26	80	3804	ad04_khu2.wav	ad04	ad	2	u	k	aspirated	9	4	165
17	130	2499	ad04_khi2.wav	ad04	ad	2	i	k	aspirated	9	4	168
12	99	1629	ad04_thi2.wav	ad04	ad	2	i	t	aspirated	3	4	170
27	123	3369	ad04_phu2.wav	ad04	ad	2	u	p	aspirated	6	4	174
7	83	729	ad04_pha1.wav	ad04	ad	1	a	p	aspirated	6	4	179
7	4	1019	ad04_kka1.wav	ad04	ad	1	a	k	fortis	8	4	179
10	112	1224	ad04_kha2.wav	ad04	ad	2	a	k	aspirated	9	4	179
27	38	2934	ad04_thu2.wav	ad04	ad	2	u	t	aspirated	3	4	179
10	31	1164	ad04_kha1.wav	ad04	ad	1	a	k	aspirated	9	4	180
19	52	2499	ad04_khi2.wav	ad04	ad	2	i	k	aspirated	9	4	182
13	126	1744	ad04_pi1.wav	ad04	ad	1	i	p	lenis	4	4	185
9	82	729	ad04_pha1.wav	ad04	ad	1	a	p	aspirated	6	4	186
25	77	3369	ad04_phu2.wav	ad04	ad	2	u	p	aspirated	6	4	186
10	141	644	ad04_ppa2.wav	ad04	ad	2	a	p	fortis	5	4	190
18	69	2354	ad04_kki2.wav	ad04	ad	2	i	k	fortis	8	4	193
10	122	934	ad04_ka2.wav	ad04	ad	2	a	k	lenis	7	4	199
27	112	3629	ad04_kku1.wav	ad04	ad	1	u	k	fortis	8	4	200
25	9	3514	ad04_ku2.wav	ad04	ad	2	u	k	lenis	7	4	201
21	22	3629	ad04_kku1.wav	ad04	ad	1	u	k	fortis	8	4	210
4	58	1079	ad04_kka2.wav	ad04	ad	2	a	k	fortis	8	4	219
20	113	1919	ad04_ppi2.wav	ad04	ad	2	i	p	fortis	5	4	221
17	111	2469	ad04_khi1.wav	ad04	ad	1	i	k	aspirated	9	4	223
30	129	3514	ad04_ku2.wav	ad04	ad	2	u	k	lenis	7	4	227
7	110	874	ad04_ka1.wav	ad04	ad	1	a	k	lenis	7	4	229
11	87	2469	ad04_khi1.wav	ad04	ad	1	i	k	aspirated	9	4	230
16	34	2469	ad04_khi1.wav	ad04	ad	1	i	k	aspirated	9	4	232
2	21	209	ad04_tta2.wav	ad04	ad	2	a	t	fortis	2	4	234
13	76	1484	ad04_tti2.wav	ad04	ad	2	i	t	fortis	2	4	235
18	12	2499	ad04_khi2.wav	ad04	ad	2	i	k	aspirated	9	4	238
21	95	3484	ad04_ku1.wav	ad04	ad	1	u	k	lenis	7	4	240
21	145	3079	ad04_pu2.wav	ad04	ad	2	u	p	lenis	4	4	244
10	37	354	ad04_tha2.wav	ad04	ad	2	a	t	aspirated	3	4	245
21	64	3369	ad04_phu2.wav	ad04	ad	2	u	p	aspirated	6	4	246
10	61	64	ad04_ta2.wav	ad04	ad	2	a	t	lenis	1	4	247
13	67	1339	ad04_ti2.wav	ad04	ad	2	i	t	lenis	1	4	248
12	72	2034	ad04_phi1.wav	ad04	ad	1	i	p	aspirated	6	4	251
3	20	1079	ad04_kka2.wav	ad04	ad	2	a	k	fortis	8	4	252
20	10	2064	ad04_phi2.wav	ad04	ad	2	i	p	aspirated	6	4	253
8	128	209	ad04_tta2.wav	ad04	ad	2	a	t	fortis	2	4	255
14	40	1484	ad04_tti2.wav	ad04	ad	2	i	t	fortis	2	4	256
24	12	3804	ad04_khu2.wav	ad04	ad	2	u	k	aspirated	9	4	256
15	1	2499	ad04_khi2.wav	ad04	ad	2	i	k	aspirated	9	4	259
11	107	1774	ad04_pi2.wav	ad04	ad	2	i	p	lenis	4	4	260
12	55	2209	ad04_ki2.wav	ad04	ad	2	i	k	lenis	7	4	260
11	33	1919	ad04_ppi2.wav	ad04	ad	2	i	p	fortis	5	4	268
25	110	3224	ad04_ppu2.wav	ad04	ad	2	u	p	fortis	5	4	268
7	128	64	ad04_ta2.wav	ad04	ad	2	a	t	lenis	1	4	270
8	124	584	ad04_ppa1.wav	ad04	ad	1	a	p	fortis	5	4	270
10	87	439	ad04_pa1.wav	ad04	ad	1	a	p	lenis	4	4	270
24	19	3484	ad04_ku1.wav	ad04	ad	1	u	k	lenis	7	4	270
26	67	2904	ad04_thu1.wav	ad04	ad	1	u	t	aspirated	3	4	271
4	21	499	ad04_pa2.wav	ad04	ad	2	a	p	lenis	4	4	272
17	78	2034	ad04_phi1.wav	ad04	ad	1	i	p	aspirated	6	4	277
21	25	3514	ad04_ku2.wav	ad04	ad	2	u	k	lenis	7	4	277
7	55	644	ad04_ppa2.wav	ad04	ad	2	a	p	fortis	5	4	279
1	49	209	ad04_tta2.wav	ad04	ad	2	a	t	fortis	2	4	283
25	134	3804	ad04_khu2.wav	ad04	ad	2	u	k	aspirated	9	4	283
9	139	1079	ad04_kka2.wav	ad04	ad	2	a	k	fortis	8	4	285
9	67	1019	ad04_kka1.wav	ad04	ad	1	a	k	fortis	8	4	287
17	61	1919	ad04_ppi2.wav	ad04	ad	2	i	p	fortis	5	4	288
15	49	1919	ad04_ppi2.wav	ad04	ad	2	i	p	fortis	5	4	290
19	76	2034	ad04_phi1.wav	ad04	ad	1	i	p	aspirated	6	4	290
27	14	3514	ad04_ku2.wav	ad04	ad	2	u	k	lenis	7	4	290
3	60	1019	ad04_kka1.wav	ad04	ad	1	a	k	fortis	8	4	291
11	87	2034	ad04_phi1.wav	ad04	ad	1	i	p	aspirated	6	4	294
21	69	3804	ad04_khu2.wav	ad04	ad	2	u	k	aspirated	9	4	300
27	134	3079	ad04_pu2.wav	ad04	ad	2	u	p	lenis	4	4	300
16	82	1919	ad04_ppi2.wav	ad04	ad	2	i	p	fortis	5	4	301
15	130	1484	ad04_tti2.wav	ad04	ad	2	i	t	fortis	2	4	305
19	24	2209	ad04_ki2.wav	ad04	ad	2	i	k	lenis	7	4	308
3	79	874	ad04_ka1.wav	ad04	ad	1	a	k	lenis	7	4	313
15	36	2064	ad04_phi2.wav	ad04	ad	2	i	p	aspirated	6	4	313
23	49	2904	ad04_thu1.wav	ad04	ad	1	u	t	aspirated	3	4	315
11	54	2064	ad04_phi2.wav	ad04	ad	2	i	p	aspirated	6	4	320
8	131	1164	ad04_kha1.wav	ad04	ad	1	a	k	aspirated	9	4	323
26	15	3514	ad04_ku2.wav	ad04	ad	2	u	k	lenis	7	4	323
16	114	1744	ad04_pi1.wav	ad04	ad	1	i	p	lenis	4	4	327
15	9	2034	ad04_phi1.wav	ad04	ad	1	i	p	aspirated	6	4	329
12	69	1919	ad04_ppi2.wav	ad04	ad	2	i	p	fortis	5	4	332
21	31	3224	ad04_ppu2.wav	ad04	ad	2	u	p	fortis	5	4	333
25	128	2904	ad04_thu1.wav	ad04	ad	1	u	t	aspirated	3	4	339
28	69	3339	ad04_phu1.wav	ad04	ad	1	u	p	aspirated	6	4	339
17	62	1339	ad04_ti2.wav	ad04	ad	2	i	t	lenis	1	4	340
28	100	3774	ad04_khu1.wav	ad04	ad	1	u	k	aspirated	9	4	342
16	88	2179	ad04_ki1.wav	ad04	ad	1	i	k	lenis	7	4	345
23	5	3629	ad04_kku1.wav	ad04	ad	1	u	k	fortis	8	4	345
15	32	1744	ad04_pi1.wav	ad04	ad	1	i	p	lenis	4	4	348
10	37	149	ad04_tta1.wav	ad04	ad	1	a	t	fortis	2	4	349
16	5	2499	ad04_khi2.wav	ad04	ad	2	i	k	aspirated	9	4	352
25	48	3339	ad04_phu1.wav	ad04	ad	1	u	p	aspirated	6	4	352
27	93	2759	ad04_ttu1.wav	ad04	ad	1	u	t	fortis	2	4	359
16	72	2064	ad04_phi2.wav	ad04	ad	2	i	p	aspirated	6	4	364
16	2	2209	ad04_ki2.wav	ad04	ad	2	i	k	lenis	7	4	366
15	12	2209	ad04_ki2.wav	ad04	ad	2	i	k	lenis	7	4	367
19	72	2064	ad04_phi2.wav	ad04	ad	2	i	p	aspirated	6	4	368
6	75	1019	ad04_kka1.wav	ad04	ad	1	a	k	fortis	8	4	371
15	71	2469	ad04_khi1.wav	ad04	ad	1	i	k	aspirated	9	4	371
3	27	354	ad04_tha2.wav	ad04	ad	2	a	t	aspirated	3	4	374
16	65	2034	ad04_phi1.wav	ad04	ad	1	i	p	aspirated	6	4	374
22	27	3484	ad04_ku1.wav	ad04	ad	1	u	k	lenis	7	4	374
25	50	2934	ad04_thu2.wav	ad04	ad	2	u	t	aspirated	3	4	391
27	135	3484	ad04_ku1.wav	ad04	ad	1	u	k	lenis	7	4	394
28	67	3659	ad04_kku2.wav	ad04	ad	2	u	k	fortis	8	4	394
3	94	934	ad04_ka2.wav	ad04	ad	2	a	k	lenis	7	4	396
18	83	2469	ad04_khi1.wav	ad04	ad	1	i	k	aspirated	9	4	402
13	120	1454	ad04_tti1.wav	ad04	ad	1	i	t	fortis	2	4	407
15	136	1599	ad04_thi1.wav	ad04	ad	1	i	t	aspirated	3	4	410
18	45	2179	ad04_ki1.wav	ad04	ad	1	i	k	lenis	7	4	411
25	120	3194	ad04_ppu1.wav	ad04	ad	1	u	p	fortis	5	4	421
3	17	149	ad04_tta1.wav	ad04	ad	1	a	t	fortis	2	4	425
11	58	2179	ad04_ki1.wav	ad04	ad	1	i	k	lenis	7	4	426
8	87	934	ad04_ka2.wav	ad04	ad	2	a	k	lenis	7	4	427
7	59	209	ad04_tta2.wav	ad04	ad	2	a	t	fortis	2	4	428
18	55	2064	ad04_phi2.wav	ad04	ad	2	i	p	aspirated	6	4	433
16	120	1309	ad04_ti1.wav	ad04	ad	1	i	t	lenis	1	4	434
24	64	3629	ad04_kku1.wav	ad04	ad	1	u	k	fortis	8	4	439
18	139	2209	ad04_ki2.wav	ad04	ad	2	i	k	lenis	7	4	440
6	142	874	ad04_ka1.wav	ad04	ad	1	a	k	lenis	7	4	441
15	81	1454	ad04_tti1.wav	ad04	ad	1	i	t	fortis	2	4	441
6	28	729	ad04_pha1.wav	ad04	ad	1	a	p	aspirated	6	4	443
30	129	2644	ad04_tu2.wav	ad04	ad	2	u	t	lenis	1	4	443
22	129	2789	ad04_ttu2.wav	ad04	ad	2	u	t	fortis	2	4	446
1	82	874	ad04_ka1.wav	ad04	ad	1	a	k	lenis	7	4	452
16	3	1774	ad04_pi2.wav	ad04	ad	2	i	p	lenis	4	4	458
24	50	3659	ad04_kku2.wav	ad04	ad	2	u	k	fortis	8	4	463
9	46	1224	ad04_kha2.wav	ad04	ad	2	a	k	aspirated	9	4	467
7	49	789	ad04_pha2.wav	ad04	ad	2	a	p	aspirated	6	4	471
14	116	1309	ad04_ti1.wav	ad04	ad	1	i	t	lenis	1	4	473
26	4	3659	ad04_kku2.wav	ad04	ad	2	u	k	fortis	8	4	474
12	50	1309	ad04_ti1.wav	ad04	ad	1	i	t	lenis	1	4	475
17	51	1484	ad04_tti2.wav	ad04	ad	2	i	t	fortis	2	4	485
13	141	2354	ad04_kki2.wav	ad04	ad	2	i	k	fortis	8	4	490
24	14	3339	ad04_phu1.wav	ad04	ad	1	u	p	aspirated	6	4	502
3	63	64	ad04_ta2.wav	ad04	ad	2	a	t	lenis	1	4	505
18	9	1774	ad04_pi2.wav	ad04	ad	2	i	p	lenis	4	4	511
21	93	3339	ad04_phu1.wav	ad04	ad	1	u	p	aspirated	6	4	517
22	75	2644	ad04_tu2.wav	ad04	ad	2	u	t	lenis	1	4	523
20	62	2034	ad04_phi1.wav	ad04	ad	1	i	p	aspirated	6	4	527
18	143	1629	ad04_thi2.wav	ad04	ad	2	i	t	aspirated	3	4	528
28	104	3079	ad04_pu2.wav	ad04	ad	2	u	p	lenis	4	4	530
4	5	874	ad04_ka1.wav	ad04	ad	1	a	k	lenis	7	4	531
9	16	934	ad04_ka2.wav	ad04	ad	2	a	k	lenis	7	4	536
23	128	3339	ad04_phu1.wav	ad04	ad	1	u	p	aspirated	6	4	547
1	91	934	ad04_ka2.wav	ad04	ad	2	a	k	lenis	7	4	549
10	74	729	ad04_pha1.wav	ad04	ad	1	a	p	aspirated	6	4	549
1	101	1224	ad04_kha2.wav	ad04	ad	2	a	k	aspirated	9	4	560
14	49	2209	ad04_ki2.wav	ad04	ad	2	i	k	lenis	7	4	560
24	103	2644	ad04_tu2.wav	ad04	ad	2	u	t	lenis	1	4	569
16	94	1484	ad04_tti2.wav	ad04	ad	2	i	t	fortis	2	4	571
6	105	499	ad04_pa2.wav	ad04	ad	2	a	p	lenis	4	4	594
22	79	3514	ad04_ku2.wav	ad04	ad	2	u	k	lenis	7	4	598
25	113	3484	ad04_ku1.wav	ad04	ad	1	u	k	lenis	7	4	606
6	48	934	ad04_ka2.wav	ad04	ad	2	a	k	lenis	7	4	608
8	100	1224	ad04_kha2.wav	ad04	ad	2	a	k	aspirated	9	4	610
25	9	3079	ad04_pu2.wav	ad04	ad	2	u	p	lenis	4	4	612
5	63	934	ad04_ka2.wav	ad04	ad	2	a	k	lenis	7	4	631
5	106	64	ad04_ta2.wav	ad04	ad	2	a	t	lenis	1	4	632
24	73	3774	ad04_khu1.wav	ad04	ad	1	u	k	aspirated	9	4	657
28	91	2644	ad04_tu2.wav	ad04	ad	2	u	t	lenis	1	4	658
7	57	499	ad04_pa2.wav	ad04	ad	2	a	p	lenis	4	4	690
18	82	2034	ad04_phi1.wav	ad04	ad	1	i	p	aspirated	6	4	694
10	38	789	ad04_pha2.wav	ad04	ad	2	a	p	aspirated	6	4	700
22	37	2614	ad04_tu1.wav	ad04	ad	1	u	t	lenis	1	4	700
11	59	1744	ad04_pi1.wav	ad04	ad	1	i	p	lenis	4	4	706
16	23	1454	ad04_tti1.wav	ad04	ad	1	i	t	fortis	2	4	735
9	23	64	ad04_ta2.wav	ad04	ad	2	a	t	lenis	1	4	742
15	70	1339	ad04_ti2.wav	ad04	ad	2	i	t	lenis	1	4	768
21	16	3774	ad04_khu1.wav	ad04	ad	1	u	k	aspirated	9	4	771
15	124	1309	ad04_ti1.wav	ad04	ad	1	i	t	lenis	1	4	779
21	80	2644	ad04_tu2.wav	ad04	ad	2	u	t	lenis	1	4	780
6	74	1224	ad04_kha2.wav	ad04	ad	2	a	k	aspirated	9	4	791
9	54	1164	ad04_kha1.wav	ad04	ad	1	a	k	aspirated	9	4	817
18	46	1309	ad04_ti1.wav	ad04	ad	1	i	t	lenis	1	4	822
28	38	3804	ad04_khu2.wav	ad04	ad	2	u	k	aspirated	9	4	822
12	109	1454	ad04_tti1.wav	ad04	ad	1	i	t	fortis	2	4	824
2	1	1164	ad04_kha1.wav	ad04	ad	1	a	k	aspirated	9	4	830
13	139	2324	ad04_kki1.wav	ad04	ad	1	i	k	fortis	8	4	837
6	8	1079	ad04_kka2.wav	ad04	ad	2	a	k	fortis	8	4	841
10	69	294	ad04_tha1.wav	ad04	ad	1	a	t	aspirated	3	4	858
17	53	1599	ad04_thi1.wav	ad04	ad	1	i	t	aspirated	3	4	890
20	128	1744	ad04_pi1.wav	ad04	ad	1	i	p	lenis	4	4	917
26	79	3629	ad04_kku1.wav	ad04	ad	1	u	k	fortis	8	4	928
6	123	64	ad04_ta2.wav	ad04	ad	2	a	t	lenis	1	4	965
18	11	1484	ad04_tti2.wav	ad04	ad	2	i	t	fortis	2	4	972
25	61	3629	ad04_kku1.wav	ad04	ad	1	u	k	fortis	8	4	1034
28	145	2789	ad04_ttu2.wav	ad04	ad	2	u	t	fortis	2	4	1062
30	115	3484	ad04_ku1.wav	ad04	ad	1	u	k	lenis	7	4	1062
20	128	1339	ad04_ti2.wav	ad04	ad	2	i	t	lenis	1	4	1067
20	33	1599	ad04_thi1.wav	ad04	ad	1	i	t	aspirated	3	4	1078
9	19	644	ad04_ppa2.wav	ad04	ad	2	a	p	fortis	5	4	1159
28	53	3224	ad04_ppu2.wav	ad04	ad	2	u	p	fortis	5	4	1189
12	65	1339	ad04_ti2.wav	ad04	ad	2	i	t	lenis	1	4	1198
25	89	2789	ad04_ttu2.wav	ad04	ad	2	u	t	fortis	2	4	1201
20	5	1484	ad04_tti2.wav	ad04	ad	2	i	t	fortis	2	4	1210
5	29	789	ad04_pha2.wav	ad04	ad	2	a	p	aspirated	6	4	1290
27	129	2789	ad04_ttu2.wav	ad04	ad	2	u	t	fortis	2	4	1300
7	40	354	ad04_tha2.wav	ad04	ad	2	a	t	aspirated	3	4	1310
13	45	2179	ad04_ki1.wav	ad04	ad	1	i	k	lenis	7	4	1335
11	82	1339	ad04_ti2.wav	ad04	ad	2	i	t	lenis	1	4	1360
3	90	644	ad04_ppa2.wav	ad04	ad	2	a	p	fortis	5	4	1419
18	111	1599	ad04_thi1.wav	ad04	ad	1	i	t	aspirated	3	4	1507
19	30	1309	ad04_ti1.wav	ad04	ad	1	i	t	lenis	1	4	1544
4	98	729	ad04_pha1.wav	ad04	ad	1	a	p	aspirated	6	4	1556
2	112	64	ad04_ta2.wav	ad04	ad	2	a	t	lenis	1	4	1705
19	34	1339	ad04_ti2.wav	ad04	ad	2	i	t	lenis	1	4	1961
18	5	1339	ad04_ti2.wav	ad04	ad	2	i	t	lenis	1	4	1970
20	66	2499	ad04_khi2.wav	ad04	ad	2	i	k	aspirated	9	4	2077
21	17	2789	ad04_ttu2.wav	ad04	ad	2	u	t	fortis	2	4	2121
9	25	209	ad04_tta2.wav	ad04	ad	2	a	t	fortis	2	4	2152
18	131	1454	ad04_tti1.wav	ad04	ad	1	i	t	fortis	2	4	2160
20	34	1309	ad04_ti1.wav	ad04	ad	1	i	t	lenis	1	4	2430
18	35	1919	ad04_ppi2.wav	ad04	ad	2	i	p	fortis	5	4	2622
13	71	1889	ad04_ppi1.wav	ad04	ad	1	i	p	fortis	5	4	2758
16	131	1339	ad04_ti2.wav	ad04	ad	2	i	t	lenis	1	4	3253
7	45	1079	ad04_kka2.wav	ad04	ad	2	a	k	fortis	8	3	35
5	106	1079	ad04_kka2.wav	ad04	ad	2	a	k	fortis	8	3	44
2	123	1224	ad04_kha2.wav	ad04	ad	2	a	k	aspirated	9	3	59
2	138	294	ad04_tha1.wav	ad04	ad	1	a	t	aspirated	3	3	63
7	9	1224	ad04_kha2.wav	ad04	ad	2	a	k	aspirated	9	3	69
14	62	2354	ad04_kki2.wav	ad04	ad	2	i	k	fortis	8	3	74
1	32	789	ad04_pha2.wav	ad04	ad	2	a	p	aspirated	6	3	92
14	32	1744	ad04_pi1.wav	ad04	ad	1	i	p	lenis	4	3	108
14	112	2179	ad04_ki1.wav	ad04	ad	1	i	k	lenis	7	3	112
23	59	2934	ad04_thu2.wav	ad04	ad	2	u	t	aspirated	3	3	151
14	100	2499	ad04_khi2.wav	ad04	ad	2	i	k	aspirated	9	3	159
6	125	644	ad04_ppa2.wav	ad04	ad	2	a	p	fortis	5	3	170
2	24	1079	ad04_kka2.wav	ad04	ad	2	a	k	fortis	8	3	172
8	104	1079	ad04_kka2.wav	ad04	ad	2	a	k	fortis	8	3	173
2	121	354	ad04_tha2.wav	ad04	ad	2	a	t	aspirated	3	3	180
2	34	729	ad04_pha1.wav	ad04	ad	1	a	p	aspirated	6	3	180
14	105	2324	ad04_kki1.wav	ad04	ad	1	i	k	fortis	8	3	186
8	68	789	ad04_pha2.wav	ad04	ad	2	a	p	aspirated	6	3	189
1	49	729	ad04_pha1.wav	ad04	ad	1	a	p	aspirated	6	3	194
1	120	1079	ad04_kka2.wav	ad04	ad	2	a	k	fortis	8	3	201
23	107	3049	ad04_pu1.wav	ad04	ad	1	u	p	lenis	4	3	232
1	37	1164	ad04_kha1.wav	ad04	ad	1	a	k	aspirated	9	3	238
11	13	2499	ad04_khi2.wav	ad04	ad	2	i	k	aspirated	9	3	240
14	131	1454	ad04_tti1.wav	ad04	ad	1	i	t	fortis	2	3	243
24	138	3514	ad04_ku2.wav	ad04	ad	2	u	k	lenis	7	3	244
24	6	3079	ad04_pu2.wav	ad04	ad	2	u	p	lenis	4	3	259
8	48	874	ad04_ka1.wav	ad04	ad	1	a	k	lenis	7	3	262
23	124	2789	ad04_ttu2.wav	ad04	ad	2	u	t	fortis	2	3	263
4	48	934	ad04_ka2.wav	ad04	ad	2	a	k	lenis	7	3	267
5	110	1164	ad04_kha1.wav	ad04	ad	1	a	k	aspirated	9	3	272
5	50	1019	ad04_kka1.wav	ad04	ad	1	a	k	fortis	8	3	276
4	92	584	ad04_ppa1.wav	ad04	ad	1	a	p	fortis	5	3	283
7	143	934	ad04_ka2.wav	ad04	ad	2	a	k	lenis	7	3	285
14	80	1339	ad04_ti2.wav	ad04	ad	2	i	t	lenis	1	3	288
1	79	584	ad04_ppa1.wav	ad04	ad	1	a	p	fortis	5	3	292
4	35	1224	ad04_kha2.wav	ad04	ad	2	a	k	aspirated	9	3	293
5	6	729	ad04_pha1.wav	ad04	ad	1	a	p	aspirated	6	3	294
26	136	3194	ad04_ppu1.wav	ad04	ad	1	u	p	fortis	5	3	299
4	121	789	ad04_pha2.wav	ad04	ad	2	a	p	aspirated	6	3	304
4	128	1164	ad04_kha1.wav	ad04	ad	1	a	k	aspirated	9	3	312
27	124	3194	ad04_ppu1.wav	ad04	ad	1	u	p	fortis	5	3	320
26	89	2614	ad04_tu1.wav	ad04	ad	1	u	t	lenis	1	3	322
24	135	2614	ad04_tu1.wav	ad04	ad	1	u	t	lenis	1	3	325
22	113	3629	ad04_kku1.wav	ad04	ad	1	u	k	fortis	8	3	337
11	118	1309	ad04_ti1.wav	ad04	ad	1	i	t	lenis	1	3	341
14	38	2064	ad04_phi2.wav	ad04	ad	2	i	p	aspirated	6	3	341
7	49	149	ad04_tta1.wav	ad04	ad	1	a	t	fortis	2	3	342
2	38	789	ad04_pha2.wav	ad04	ad	2	a	p	aspirated	6	3	344
4	93	1019	ad04_kka1.wav	ad04	ad	1	a	k	fortis	8	3	347
14	118	2034	ad04_phi1.wav	ad04	ad	1	i	p	aspirated	6	3	350
4	55	209	ad04_tta2.wav	ad04	ad	2	a	t	fortis	2	3	351
5	86	294	ad04_tha1.wav	ad04	ad	1	a	t	aspirated	3	3	353
23	36	3804	ad04_khu2.wav	ad04	ad	2	u	k	aspirated	9	3	354
22	25	3774	ad04_khu1.wav	ad04	ad	1	u	k	aspirated	9	3	356
2	81	584	ad04_ppa1.wav	ad04	ad	1	a	p	fortis	5	3	357
24	26	2934	ad04_thu2.wav	ad04	ad	2	u	t	aspirated	3	3	363
1	136	644	ad04_ppa2.wav	ad04	ad	2	a	p	fortis	5	3	367
28	26	3484	ad04_ku1.wav	ad04	ad	1	u	k	lenis	7	3	369
11	44	1629	ad04_thi2.wav	ad04	ad	2	i	t	aspirated	3	3	371
20	58	2469	ad04_khi1.wav	ad04	ad	1	i	k	aspirated	9	3	374
17	48	1309	ad04_ti1.wav	ad04	ad	1	i	t	lenis	1	3	383
27	99	2614	ad04_tu1.wav	ad04	ad	1	u	t	lenis	1	3	390
23	52	3514	ad04_ku2.wav	ad04	ad	2	u	k	lenis	7	3	396
4	7	644	ad04_ppa2.wav	ad04	ad	2	a	p	fortis	5	3	399
23	64	3484	ad04_ku1.wav	ad04	ad	1	u	k	lenis	7	3	414
5	107	644	ad04_ppa2.wav	ad04	ad	2	a	p	fortis	5	3	423
7	96	294	ad04_tha1.wav	ad04	ad	1	a	t	aspirated	3	3	431
27	142	3224	ad04_ppu2.wav	ad04	ad	2	u	p	fortis	5	3	432
22	135	2934	ad04_thu2.wav	ad04	ad	2	u	t	aspirated	3	3	437
15	78	1889	ad04_ppi1.wav	ad04	ad	1	i	p	fortis	5	3	439
23	9	3774	ad04_khu1.wav	ad04	ad	1	u	k	aspirated	9	3	451
26	111	3774	ad04_khu1.wav	ad04	ad	1	u	k	aspirated	9	3	451
1	67	1019	ad04_kka1.wav	ad04	ad	1	a	k	fortis	8	3	453
23	145	2614	ad04_tu1.wav	ad04	ad	1	u	t	lenis	1	3	469
11	12	1889	ad04_ppi1.wav	ad04	ad	1	i	p	fortis	5	3	470
24	137	2759	ad04_ttu1.wav	ad04	ad	1	u	t	fortis	2	3	472
2	33	499	ad04_pa2.wav	ad04	ad	2	a	p	lenis	4	3	477
28	144	3194	ad04_ppu1.wav	ad04	ad	1	u	p	fortis	5	3	480
2	76	644	ad04_ppa2.wav	ad04	ad	2	a	p	fortis	5	3	488
22	30	3224	ad04_ppu2.wav	ad04	ad	2	u	p	fortis	5	3	493
5	65	1224	ad04_kha2.wav	ad04	ad	2	a	k	aspirated	9	3	500
14	87	1919	ad04_ppi2.wav	ad04	ad	2	i	p	fortis	5	3	500
28	99	3629	ad04_kku1.wav	ad04	ad	1	u	k	fortis	8	3	510
18	85	1889	ad04_ppi1.wav	ad04	ad	1	i	p	fortis	5	3	526
25	48	3659	ad04_kku2.wav	ad04	ad	2	u	k	fortis	8	3	538
11	42	2209	ad04_ki2.wav	ad04	ad	2	i	k	lenis	7	3	541
23	37	3079	ad04_pu2.wav	ad04	ad	2	u	p	lenis	4	3	545
19	3	2179	ad04_ki1.wav	ad04	ad	1	i	k	lenis	7	3	546
9	3	584	ad04_ppa1.wav	ad04	ad	1	a	p	fortis	5	3	549
16	123	1599	ad04_thi1.wav	ad04	ad	1	i	t	aspirated	3	3	551
29	101	3804	ad04_khu2.wav	ad04	ad	2	u	k	aspirated	9	3	552
22	144	3369	ad04_phu2.wav	ad04	ad	2	u	p	aspirated	6	3	556
19	52	1454	ad04_tti1.wav	ad04	ad	1	i	t	fortis	2	3	557
24	3	3224	ad04_ppu2.wav	ad04	ad	2	u	p	fortis	5	3	557
5	123	874	ad04_ka1.wav	ad04	ad	1	a	k	lenis	7	3	561
23	31	3659	ad04_kku2.wav	ad04	ad	2	u	k	fortis	8	3	568
22	34	3339	ad04_phu1.wav	ad04	ad	1	u	p	aspirated	6	3	572
18	65	1744	ad04_pi1.wav	ad04	ad	1	i	p	lenis	4	3	580
12	64	1744	ad04_pi1.wav	ad04	ad	1	i	p	lenis	4	3	588
22	70	3079	ad04_pu2.wav	ad04	ad	2	u	p	lenis	4	3	588
29	3	3484	ad04_ku1.wav	ad04	ad	1	u	k	lenis	7	3	595
28	79	2904	ad04_thu1.wav	ad04	ad	1	u	t	aspirated	3	3	599
29	96	2644	ad04_tu2.wav	ad04	ad	2	u	t	lenis	1	3	599
3	139	209	ad04_tta2.wav	ad04	ad	2	a	t	fortis	2	3	609
11	129	1484	ad04_tti2.wav	ad04	ad	2	i	t	fortis	2	3	610
5	120	499	ad04_pa2.wav	ad04	ad	2	a	p	lenis	4	3	618
3	47	789	ad04_pha2.wav	ad04	ad	2	a	p	aspirated	6	3	633
6	105	209	ad04_tta2.wav	ad04	ad	2	a	t	fortis	2	3	634
14	76	1629	ad04_thi2.wav	ad04	ad	2	i	t	aspirated	3	3	640
19	127	1919	ad04_ppi2.wav	ad04	ad	2	i	p	fortis	5	3	648
22	67	3659	ad04_kku2.wav	ad04	ad	2	u	k	fortis	8	3	652
5	107	354	ad04_tha2.wav	ad04	ad	2	a	t	aspirated	3	3	664
24	44	2904	ad04_thu1.wav	ad04	ad	1	u	t	aspirated	3	3	664
3	129	1164	ad04_kha1.wav	ad04	ad	1	a	k	aspirated	9	3	666
28	1	3369	ad04_phu2.wav	ad04	ad	2	u	p	aspirated	6	3	680
25	6	2614	ad04_tu1.wav	ad04	ad	1	u	t	lenis	1	3	710
17	133	2179	ad04_ki1.wav	ad04	ad	1	i	k	lenis	7	3	720
23	110	2644	ad04_tu2.wav	ad04	ad	2	u	t	lenis	1	3	738
26	43	3369	ad04_phu2.wav	ad04	ad	2	u	p	aspirated	6	3	742
17	57	2209	ad04_ki2.wav	ad04	ad	2	i	k	lenis	7	3	761
8	11	499	ad04_pa2.wav	ad04	ad	2	a	p	lenis	4	3	802
9	9	4	ad04_ta1.wav	ad04	ad	1	a	t	lenis	1	3	806
30	11	3774	ad04_khu1.wav	ad04	ad	1	u	k	aspirated	9	3	820
22	103	3804	ad04_khu2.wav	ad04	ad	2	u	k	aspirated	9	3	821
4	84	354	ad04_tha2.wav	ad04	ad	2	a	t	aspirated	3	3	847
10	13	499	ad04_pa2.wav	ad04	ad	2	a	p	lenis	4	3	860
[truncated: 36,071 more rows]

## Sheet: Control factors
id	group	age	sex	language	vocab	visit	visitratio	education	time since adoption (month)	age of adoption (month)	adoption subgroup	relation
ad01	ad	34	M	4	6	no	0	VWO	349.4	70	later
ad02	ad	31	F	3	5	yes	0.04	HAVO	378.7	3	earlier
ad03	ad	41	F	1	1	yes	0.03	VWO	463.57	36	later
ad04	ad	23	F	2	5	yes	0.01	VWO	283.6	3	earlier
ad05	ad	27	F	2	4	no	0	HAVO	334.13	3	earlier
ad06	ad	33	F	4	2	yes	0.01	HAVO	369.97	38	later
ad07	ad	30	F	2	4	yes	0.02	MAVO	364.97	4	earlier
ad08	ad	30	F	4	6	yes	0.01	MAVO	366.77	3	earlier
ad09	ad	35	M	3	4	no	0	MAVO	402.8	37	later
ad10	ad	41	F	4	6	yes	0.02	VWO	459.57	50	later
ad11	ad	41	F	3	7	yes	0.02	MAVO	480	21	later
ad12	ad	25	F	1	7	no	0	VWO	303.07	3	earlier
ad13	ad	31	M	3	4	yes	0.01	VWO	347.6	35	later
ad14	ad	32	M	1	5	no	0	VBO	347.43	50	later
ad15	ad	29	F	2	3	no	0	VWO	341.87	17	later
ad16	ad	30	F	4	7	no	0	VWO	365.27	4	earlier
ad17	ad	28	F	2	6	yes	0.02	HAVO	341.83	4	earlier
ad18	ad	28	F	3	3	yes	0.02	HAVO	342.03	4	earlier
ad19	ad	28	F	5	3	yes	0	HAVO	339.8	3	earlier
ad20	ad	31	M	3	3	no	0	MAVO	333.83	46	later
ad21	ad	23	F	3	7	no	0	VWO	286.53	3	earlier
ad22	ad	39	F	3	5	yes	0	MAVO	479.2	5	earlier
ad23	ad	23	M	3	4	no	0	MAVO	285.83	3	earlier
ad24	ad	30	F	5	8	no	0	VWO	344.27	30	later
ad25	ad	33	M	2	5	no	0	HAVO	391.17	18	later
ad26	ad	37	M	3	4	no	0	MAVO	398.07	64	later
ad27	ad	33	F	2	4	yes	0.08	HAVO	376.47	35	later
ad28	ad	40	F	2	2	yes	0.04	VBO	449.8	42	later
ad29	ad	32	F	3	4	yes	0.07	HAVO	393.53	5	earlier
nl01	nl	29	F	2	5	yes	0.0219	MAVO				related
nl02	nl	25	F	2	7	no	0	VWO				unrelated
nl03	nl	42	M	1	5	yes	0.0192	VBO				related
nl04	nl	33	M	3	4	yes	0.0351	MAVO				related
nl05	nl	31	M	3	5	yes	0.0164	VWO				related
nl06	nl	27	M	4	7	no	0	VWO				related
nl07	nl	34	M	4	4	no	0	VWO				related
nl08	nl	34	F	4	4	yes	0.0067	HAVO				related
nl09	nl	34	F	2	5	no	0	VWO				related
nl10	nl	27	F	4	4	no	0	HAVO				related
nl11	nl	37	M	2	5	yes	0.0039	VWO				related
nl12	nl	19	M	1	5	no	0	MAVO				related
nl13	nl	27	F	2	7	no	0	MAVO				related
nl14	nl	43	F	3	5	no	0	HAVO				related
nl15	nl	36	F	1	4	no	0	HAVO				related
nl16	nl	47	M	3	5	yes	0.0046	VWO				unrelated
nl17	nl	42	M	3	4	yes	0.0043	VWO				unrelated
nl18	nl	27	M	2	4	no	0	MAVO				unrelated
nl19	nl	38	M	3	6	yes	0.0048	VWO				unrelated
nl20	nl	21	F	3	4	no	0	VWO				unrelated
nl21	nl	31	F	4	3	yes	0.0192	VWO				unrelated
nl22	nl	33	F	4	5	yes	0.0879	VWO				unrelated
nl23	nl	21	F	3	3	no	0	HAVO				unrelated
nl24	nl	30	M	2	6	yes	0.0479	MAVO				related
nl25	nl	40	F	3	5	yes	0.0192	VWO				unrelated
nl26	nl	28	M	3	4	yes	0.0192	VWO				unrelated
nl27	nl	28	F	2	6	yes	0.0192	VWO				unrelated
nl28	nl	29	F	1	5	no	0	VBO				unrelated
nl29	nl	36	F	1	4	no	0	MAVO				unrelated
